# Supplementary material for: Targeting advanced prostate cancer with STEAP1 chimeric antigen receptor T cell and tumor-localized IL-12 immunotherapy
Source: Nat Commun. 2023 Apr 11;14:2041. doi: 10.1038/s41467-023-37874-2 (PMC10090190; doi:10.1038/s41467-023-37874-2)
Supplement: Supplementary file 4 — Source Data [file 41467_2023_37874_MOESM4_ESM.xlsx]

## Sheet: Fig. 1
Fig. 1
1e
Subtype codes
Code	1	2	3	4
Subtype	AR+/SYP+	AR+/SYP-	AR-/SYP+	AR-/SYP-
STEAP1 H-scores													PSMA H-scores
TMA A	H-score	Subtype Code	TMA B	H-score	Subtype Code	TMA C	H-score	Subtype Code	TMA D	H-score	Subtype Code		TMA A	H-score	Subtype Code	TMA B	H-score	Subtype Code	TMA C	H-score	Subtype Code	TMA D	H-score	Subtype Code
1) 10-013_R	250	2	33) 13-104_I	260	1	65) 15-010_H	120	3	96) 17-017_H	0	3		1) 10-013_R	240	2	33) 13-104_I	140	1	65) 15-010_H	0	3	96) 17-017_H	0	3
1) 10-013_R	250	2	33) 13-104_I	220	1	65) 15-010_H	160	3	96) 17-017_H	10	3		1) 10-013_R	240	2	33) 13-104_I	110	1	65) 15-010_H	0	3	96) 17-017_H	0	3
1) 10-013_R	250	2	33) 13-104_I	220	1	65) 15-010_H	50	3	96) 17-017_H	30	3		1) 10-013_R	240	2	33) 13-104_I	270	1	65) 15-010_H	0	3	96) 17-017_H	0	3
2) 10-013_Q	250	2	34) 13-104_K	200	1	66) 15-010_K	140	4	97) 17-017_O	0	3		2) 10-013_Q	210	2	34) 13-104_K	280	1	66) 15-010_K	240	4	97) 17-017_O	0	3
2) 10-013_Q	250	2	34) 13-104_K	200	1	66) 15-010_K	170	4	97) 17-017_O	0	3		2) 10-013_Q	170	2	34) 13-104_K	280	1	66) 15-010_K	180	4	97) 17-017_O	0	3
2) 10-013_Q	250	2	34) 13-104_K	270	1	66) 15-010_K	220	4	97) 17-017_O	0	3		2) 10-013_Q	240	2	34) 13-104_K	280	1	66) 15-010_K	240	4	97) 17-017_O	0	3
3) 10-013_BB	NC	2	35) 13-104_OO	180	1	67) 15-019_CC	NVT	2	98) 17-017_SS	290	2		3) 10-013_BB	NC	2	35) 13-104_OO	280	1	67) 15-019_CC	NVT	2	98) 17-017_SS	270	2
3) 10-013_BB	230	2	35) 13-104_OO	180	1	67) 15-019_CC	180	2	98) 17-017_SS	290	2		3) 10-013_BB	240	2	35) 13-104_OO	280	1	67) 15-019_CC	270	2	98) 17-017_SS	200	2
3) 10-013_BB	190	2	35) 13-104_OO	180	1	67) 15-019_CC	NT	2	98) 17-017_SS	290	2		3) 10-013_BB	270	2	35) 13-104_OO	280	1	67) 15-019_CC	NT	2	98) 17-017_SS	250	2
4) 10-056_J	50	1	36) 13-117_H	60	4	68) 15-019_HH	280	2	99) 17-022_H	NVT	2		4) 10-056_J	270	1	36) 13-117_H	190	4	68) 15-019_HH	150	2	99) 17-022_H	NVT	2
4) 10-056_J	50	1	36) 13-117_H	60	4	68) 15-019_HH	280	2	99) 17-022_H	110	2		4) 10-056_J	280	1	36) 13-117_H	3	4	68) 15-019_HH	270	2	99) 17-022_H	3	2
4) 10-056_J	80	1	36) 13-117_H	110	4	68) 15-019_HH	280	2	99) 17-022_H	180	2		4) 10-056_J	270	1	36) 13-117_H	170	4	68) 15-019_HH	270	2	99) 17-022_H	3	2
8) 11-028_H	0	4	40) 13-122_II	60	2	72) 15-069_I	180	1	103) 17-033_KK	NVT			8) 11-028_H	0	4	40) 13-122_II	270	2	72) 15-069_I	210	1	103) 17-033_KK	NVT
8) 11-028_H	0	4	40) 13-122_II	60	2	72) 15-069_I	190	1	103) 17-033_KK	270	2		8) 11-028_H	0	4	40) 13-122_II	270	2	72) 15-069_I	210	1	103) 17-033_KK	#VALUE!	2
8) 11-028_H	0	4	40) 13-122_II	80	2	72) 15-069_I	220	1	103) 17-033_KK	270	2		8) 11-028_H	0	4	40) 13-122_II	270	2	72) 15-069_I	210	1	103) 17-033_KK	#VALUE!	2
7) 10-068_PP	120	2	39) 13-122_H	220	2	71) 15-023_LL	220	2	102) 17-033_FF	270	2		7) 10-068_PP	0	2	39) 13-122_H	270	2	71) 15-023_LL	0	2	102) 17-033_FF	150	2
7) 10-068_PP	240	2	39) 13-122_H	220	2	71) 15-023_LL	220	2	102) 17-033_FF	270	2		7) 10-068_PP	0	2	39) 13-122_H	270	2	71) 15-023_LL	0	2	102) 17-033_FF	0	2
7) 10-068_PP	240	2	39) 13-122_H	220	2	71) 15-023_LL	220	2	102) 17-033_FF	270	2		7) 10-068_PP	0	2	39) 13-122_H	240	2	71) 15-023_LL	0	2	102) 17-033_FF	0	2
6) 10-068_II	240	2	38) 13-117_OO	50	4	70) 15-023_L	160	2	101) 17-033_H	150	1		6) 10-068_II	3	2	38) 13-117_OO	30	4	70) 15-023_L	0	2	101) 17-033_H	3	1
6) 10-068_II	240	2	38) 13-117_OO	10	4	70) 15-023_L	160	2	101) 17-033_H	150	1		6) 10-068_II	6	2	38) 13-117_OO	#VALUE!	4	70) 15-023_L	0	2	101) 17-033_H	0	1
6) 10-068_II	250	2	38) 13-117_OO	30	4	70) 15-023_L	200	2	101) 17-033_H	150	1		6) 10-068_II	3	2	38) 13-117_OO	30	4	70) 15-023_L	0	2	101) 17-033_H	0	1
5) 10-056_K	180	1	37) 13-117_BB	10	4	69) 15-023_I	150	1	100) 17-022_JJ	300	2		5) 10-056_K	270	1	37) 13-117_BB	6	4	69) 15-023_I	0	1	100) 17-022_JJ	240	2
5) 10-056_K	160	1	37) 13-117_BB	120	4	69) 15-023_I	90	1	100) 17-022_JJ	300	2		5) 10-056_K	270	1	37) 13-117_BB	6	4	69) 15-023_I	0	1	100) 17-022_JJ	270	2
5) 10-056_K	160	1	37) 13-117_BB	0	4	69) 15-023_I	80	1	100) 17-022_JJ	NT	2		5) 10-056_K	270	1	37) 13-117_BB	6	4	69) 15-023_I	0	1	100) 17-022_JJ	NT	2
9) 11-028_L	0	4	41) 13-122_OO	170	2	73) 15-069_P	110	2	104) 17-036_H	0	2		9) 11-028_L	#VALUE!	4	41) 13-122_OO	240	2	73) 15-069_P	300	2	104) 17-036_H	240	2
9) 11-028_L	0	4	41) 13-122_OO	140	2	73) 15-069_P	110	2	104) 17-036_H	180	2		9) 11-028_L	0	4	41) 13-122_OO	270	2	73) 15-069_P	250	2	104) 17-036_H	240	2
9) 11-028_L	10	4	41) 13-122_OO	260	2	73) 15-069_P	90	2	104) 17-036_H	180	2		9) 11-028_L	0	4	41) 13-122_OO	300	2	73) 15-069_P	260	2	104) 17-036_H	210	2
10) 11-028_DD	180	4	42) 14-031_H	0	2	74) 15-069_KK	280	1	105) 17-036_L	290	2		10) 11-028_DD	0	4	42) 14-031_H	230	2	74) 15-069_KK	250	1	105) 17-036_L	120	2
10) 11-028_DD	180	4	42) 14-031_H	10	2	74) 15-069_KK	280	1	105) 17-036_L	290	2		10) 11-028_DD	0	4	42) 14-031_H	230	2	74) 15-069_KK	260	1	105) 17-036_L	180	2
10) 11-028_DD	180	4	42) 14-031_H	0	2	74) 15-069_KK	280	1	105) 17-036_L	260	2		10) 11-028_DD	0	4	42) 14-031_H	240	2	74) 15-069_KK	270	1	105) 17-036_L	240	2
11) 12-005_H	0	2	43) 14-031_K	260	2	75) 15-090_H	220	2	106) 17-036_HH	220	2		11) 12-005_H	0	2	43) 14-031_K	210	2	75) 15-090_H	110	2	106) 17-036_HH	180	2
11) 12-005_H	0	2	43) 14-031_K	270	2	75) 15-090_H	220	2	106) 17-036_HH	220	2		11) 12-005_H	0	2	43) 14-031_K	210	2	75) 15-090_H	6	2	106) 17-036_HH	240	2
11) 12-005_H	0	2	43) 14-031_K	210	2	75) 15-090_H	220	2	106) 17-036_HH	220	2		11) 12-005_H	0	2	43) 14-031_K	210	2	75) 15-090_H	30	2	106) 17-036_HH	180	2
12) 12-005_K	0	2	44) 14-031_GG	180	2	76) 15-090_I	280	2	107) 17-042_H	150	2		12) 12-005_K	0	2	44) 14-031_GG	240	2	76) 15-090_I	30	2	107) 17-042_H	240	2
12) 12-005_K	0	2	44) 14-031_GG	180	2	76) 15-090_I	280	2	107) 17-042_H	160	2		12) 12-005_K	0	2	44) 14-031_GG	180	2	76) 15-090_I	70	2	107) 17-042_H	240	2
12) 12-005_K	0	2	44) 14-031_GG	NA	2	76) 15-090_I	260	2	107) 17-042_H	160	2		12) 12-005_K	0	2	44) 14-031_GG	NA	2	76) 15-090_I	90	2	107) 17-042_H	210	2
16) 12-011_LL	190	2	48) 14-043_CC	30	2	80) 15-096_FF	110	2	111) 17-043_J	60	4		16) 12-011_LL	240	2	48) 14-043_CC	150	2	80) 15-096_FF	240	2	111) 17-043_J	0	4
16) 12-011_LL	180	2	48) 14-043_CC	30	2	80) 15-096_FF	100	2	111) 17-043_J	180	4		16) 12-011_LL	270	2	48) 14-043_CC	180	2	80) 15-096_FF	210	2	111) 17-043_J	0	4
16) 12-011_LL	150	2	48) 14-043_CC	30	2	80) 15-096_FF	50	2	111) 17-043_J	90	4		16) 12-011_LL	#VALUE!	2	48) 14-043_CC	210	2	80) 15-096_FF	210	2	111) 17-043_J	0	4
15) 12-011_J	0	2	47) 14-043_H	100	2	79) 15-096_L	280	1	110) 17-043_I	NVT	4		15) 12-011_J	270	2	47) 14-043_H	30	2	79) 15-096_L	280	1	110) 17-043_I		4
15) 12-011_J	150	2	47) 14-043_H	100	2	79) 15-096_L	220	1	110) 17-043_I	100	4		15) 12-011_J	270	2	47) 14-043_H	50	2	79) 15-096_L	280	1	110) 17-043_I	0	4
15) 12-011_J	150	2	47) 14-043_H	150	2	79) 15-096_L	260	1	110) 17-043_I	60	4		15) 12-011_J	270	2	47) 14-043_H	#VALUE!	2	79) 15-096_L	280	1	110) 17-043_I	0	4
K			K			K			K				K			K			K			K
14) 12-011_I	50	1	46) 14-039_K	240	3	78) 15-096_H	60	2	109) 17-042_PP	180	2		14) 12-011_I	240	1	46) 14-039_K	180	3	78) 15-096_H	130	2	109) 17-042_PP	240	2
14) 12-011_I	0	1	46) 14-039_K	200	3	78) 15-096_H	120	2	109) 17-042_PP	180	2		14) 12-011_I	240	1	46) 14-039_K	150	3	78) 15-096_H	90	2	109) 17-042_PP	240	2
14) 12-011_I	90	1	46) 14-039_K	NT	3	78) 15-096_H	160	2	109) 17-042_PP	180	2		14) 12-011_I	210	1	46) 14-039_K	NT	3	78) 15-096_H	130	2	109) 17-042_PP	210	2
13) 12-005_QQ	280	2	45) 14-039_E	180	4	77) 15-090_LL	290	2	108) 17-042_GG	230	2		13) 12-005_QQ	0	2	45) 14-039_E	30	4	77) 15-090_LL	6	2	108) 17-042_GG	180	2
13) 12-005_QQ	280	2	45) 14-039_E	180	4	77) 15-090_LL	290	2	108) 17-042_GG	230	2		13) 12-005_QQ	0	2	45) 14-039_E	#VALUE!	4	77) 15-090_LL	6	2	108) 17-042_GG	180	2
13) 12-005_QQ	280	2	45) 14-039_E	250	4	77) 15-090_LL	250	2	108) 17-042_GG	270	2		13) 12-005_QQ	0	2	45) 14-039_E	60	4	77) 15-090_LL	3	2	108) 17-042_GG	240	2
17) 12-021_H	0	4	49) 14-043_OO	230	1	81) 16-052_K	NA	2	112) 17-043_II	20	4		17) 12-021_H	0	4	49) 14-043_OO	46	1	81) 16-052_K	NA	2	112) 17-043_II	0	4
17) 12-021_H	0	4	49) 14-043_OO	230	1	81) 16-052_K	NA	2	112) 17-043_II	NA	4		17) 12-021_H	0	4	49) 14-043_OO	70	1	81) 16-052_K	NA	2	112) 17-043_II		4
17) 12-021_H	0	4	49) 14-043_OO	230	1	81) 16-052_K	NA	2	112) 17-043_II	NA	4		17) 12-021_H	0	4	49) 14-043_OO	70	1	81) 16-052_K	NA	2	112) 17-043_II		4
18) 12-021_I	0	4	50) 14-053_H	160	2	82) 16-052_BB	160	2	113) 17-050_H	NT	4		18) 12-021_I	0	4	50) 14-053_H	60	2	82) 16-052_BB	270	2	113) 17-050_H		4
18) 12-021_I	0	4	50) 14-053_H	90	2	82) 16-052_BB	160	2	113) 17-050_H	NT	4		18) 12-021_I	0	4	50) 14-053_H	60	2	82) 16-052_BB	280	2	113) 17-050_H		4
18) 12-021_I	0	4	50) 14-053_H	90	2	82) 16-052_BB	160	2	113) 17-050_H	0	4		18) 12-021_I	0	4	50) 14-053_H	30	2	82) 16-052_BB	270	2	113) 17-050_H	#VALUE!	4
Sp			Sp			Sp			Sp				Sp			Sp			Sp			Sp
19) 12-021_HH	60	4	51) 14-053_O	150	2	83) 16-052_JJ	130	1	114) 17-050_JJ	NT	2		19) 12-021_HH	#VALUE!	4	51) 14-053_O	30	2	83) 16-052_JJ	#VALUE!	1	114) 17-050_JJ	NT	2
19) 12-021_HH	60	4	51) 14-053_O	150	2	83) 16-052_JJ	130	1	114) 17-050_JJ	210	2		19) 12-021_HH	#VALUE!	4	51) 14-053_O	30	2	83) 16-052_JJ	270	1	114) 17-050_JJ	#VALUE!	2
19) 12-021_HH	40	4	51) 14-053_O	150	2	83) 16-052_JJ	190	1	114) 17-050_JJ	270	2		19) 12-021_HH	#VALUE!	4	51) 14-053_O	30	2	83) 16-052_JJ	270	1	114) 17-050_JJ	#VALUE!	2
20) 13-012_I	180	2	52) 14-053_AA	200	2	84) 16-071_H	190	3	115) 17-050_LL	NA	2		20) 13-012_I	160	2	52) 14-053_AA	6	2	84) 16-071_H	0	3	115) 17-050_LL	NA	2
20) 13-012_I	180	2	52) 14-053_AA	210	2	84) 16-071_H	190	3	115) 17-050_LL	NA	2		20) 13-012_I	270	2	52) 14-053_AA	6	2	84) 16-071_H	0	3	115) 17-050_LL	NA	2
20) 13-012_I	180	2	52) 14-053_AA	210	2	84) 16-071_H	190	3	115) 17-050_LL	NA	2		20) 13-012_I	180	2	52) 14-053_AA	6	2	84) 16-071_H	0	3	115) 17-050_LL	NA	2
24) 13-042_O	3	2	56) 14-091)_PP	NT	2	88) 16-080_FF	0	3	119) 17-072_H	230	2		24) 13-042_O	0	2	56) 14-091)_PP	270	2	88) 16-080_FF	0	3	119) 17-072_H	0	2
24) 13-042_O	0	2	56) 14-091)_PP	NT	2	88) 16-080_FF	0	3	119) 17-072_H	270	2		24) 13-042_O	0	2	56) 14-091)_PP	270	2	88) 16-080_FF	0	3	119) 17-072_H	#VALUE!	2
24) 13-042_O	0	2	56) 14-091)_PP	NT	2	88) 16-080_FF	0	3	119) 17-072_H	250	2		24) 13-042_O	0	2	56) 14-091)_PP	270	2	88) 16-080_FF	0	3	119) 17-072_H	30	2
23) 13-042_M	140	1	55) 14-091_E	240	2	87) 16-080_L	0	3	118) 17-072_E	140	2		23) 13-042_M	150	1	55) 14-091_E	110	2	87) 16-080_L	0	3	118) 17-072_E	0	2
23) 13-042_M	120	1	55) 14-091_E	240	2	87) 16-080_L	0	3	118) 17-072_E	130	2		23) 13-042_M	150	1	55) 14-091_E	80	2	87) 16-080_L	#VALUE!	3	118) 17-072_E	#VALUE!	2
23) 13-042_M	120	1	55) 14-091_E	240	2	87) 16-080_L	0	3	118) 17-072_E	NT	2		23) 13-042_M	#VALUE!	1	55) 14-091_E	90	2	87) 16-080_L	0	3	118) 17-072_E	NT	2
22) 13-012_OO	200	2	54) 14-077_N	120	2	86) 16-071_KK	NT	3	117) 17-057_N	120	1		22) 13-012_OO	280	2	54) 14-077_N	270	2	86) 16-071_KK	NT	3	117) 17-057_N	270	1
22) 13-012_OO	nvt	2	54) 14-077_N	120	2	86) 16-071_KK	50	3	117) 17-057_N	100	1		22) 13-012_OO	nvt	2	54) 14-077_N	270	2	86) 16-071_KK	0	3	117) 17-057_N	90	1
22) 13-012_OO	nvt	2	54) 14-077_N	120	2	86) 16-071_KK	NT	3	117) 17-057_N	80	1		22) 13-012_OO	nvt	2	54) 14-077_N	270	2	86) 16-071_KK	NT	3	117) 17-057_N	270	1
21) 13-012_L	220	2	53) 14-077_K	160	2	85) 16-071_I	180	3	116) 17-057_J	110	2		21) 13-012_L	40	2	53) 14-077_K	300	2	85) 16-071_I	0	3	116) 17-057_J	240	2
21) 13-012_L	250	2	53) 14-077_K	240	2	85) 16-071_I	130	3	116) 17-057_J	90	2		21) 13-012_L	40	2	53) 14-077_K	270	2	85) 16-071_I	0	3	116) 17-057_J	210	2
21) 13-012_L	250	2	53) 14-077_K	160	2	85) 16-071_I	150	3	116) 17-057_J	110	2		21) 13-012_L	6	2	53) 14-077_K	240	2	85) 16-071_I	0	3	116) 17-057_J	240	2
25) 13-042_JJ	180	2	57) 14-091)_TT	220	2	89) 16-080_LL	NVT	3	120) 17-081_M	30	2		25) 13-042_JJ	30	2	57) 14-091)_TT	0	2	89) 16-080_LL	NVT	3	120) 17-081_M	90	2
25) 13-042_JJ	130	2	57) 14-091)_TT	220	2	89) 16-080_LL	60	3	120) 17-081_M	40	2		25) 13-042_JJ	80	2	57) 14-091)_TT	0	2	89) 16-080_LL	0	3	120) 17-081_M	210	2
25) 13-042_JJ	220	2	57) 14-091)_TT	220	2	89) 16-080_LL	30	3	120) 17-081_M	70	2		25) 13-042_JJ	80	2	57) 14-091)_TT	0	2	89) 16-080_LL	0	3	120) 17-081_M	120	2
26) 13-084_H	0	3	58) 14-096_FF	270	2	90) 16-101_J	280	1	121) 17-081_P	60	2		26) 13-084_H	0	3	58) 14-096_FF	210	2	90) 16-101_J	300	1	121) 17-081_P	120	2
26) 13-084_H	0	3	58) 14-096_FF	270	2	90) 16-101_J	280	1	121) 17-081_P	80	2		26) 13-084_H	0	3	58) 14-096_FF	240	2	90) 16-101_J	300	1	121) 17-081_P	190	2
26) 13-084_H	nvt	3	58) 14-096_FF	270	2	90) 16-101_J	280	1	121) 17-081_P	20	2		26) 13-084_H	nvt	3	58) 14-096_FF	270	2	90) 16-101_J	270	1	121) 17-081_P	150	2
27) 13-084_II	270	3	59) 14-096_II	270	2	91) 16-101_N	280	2					27) 13-084_II	0	3	59) 14-096_II	270	2	91) 16-101_N	300	2
27) 13-084_II	270	3	59) 14-096_II	270	2	91) 16-101_N	280	2					27) 13-084_II	0	3	59) 14-096_II	270	2	91) 16-101_N	300	2
27) 13-084_II	270	3	59) 14-096_II	270	2	91) 16-101_N	280	2					27) 13-084_II	0	3	59) 14-096_II	270	2	91) 16-101_N	300	2
28) 13-099_H	60	4	60) 14-105_I	200	1	92) 16-101_EE	240	2					28) 13-099_H	0	4	60) 14-105_I	0	1	92) 16-101_EE	#VALUE!	2
28) 13-099_H	60	4	60) 14-105_I	170	1	92) 16-101_EE	NC	2					28) 13-099_H	0	4	60) 14-105_I	0	1	92) 16-101_EE	NC	2
28) 13-099_H	120	4	60) 14-105_I	170	1	92) 16-101_EE	240	2					28) 13-099_H	0	4	60) 14-105_I	0	1	92) 16-101_EE	240	2
32) 13-101_UU	270	1	64) 15-003_GG	60	2								32) 13-101_UU	300	1	64) 15-003_GG	3	2
32) 13-101_UU	270	1	64) 15-003_GG	60	2								32) 13-101_UU	300	1	64) 15-003_GG	6	2
32) 13-101_UU	270	1	64) 15-003_GG	90	2								32) 13-101_UU	300	1	64) 15-003_GG	30	2
31) 13-101_SS	270	2	63) 15-003_H	30	2	95) 17-007_EE	270	2					31) 13-101_SS	240	2	63) 15-003_H	0	2	95) 17-007_EE	0	2
31) 13-101_SS	270	2	63) 15-003_H	60	2	95) 17-007_EE	180	2					31) 13-101_SS	240	2	63) 15-003_H	3	2	95) 17-007_EE	0	2
31) 13-101_SS	270	2	63) 15-003_H	120	2	95) 17-007_EE	180	2					31) 13-101_SS	240	2	63) 15-003_H	3	2	95) 17-007_EE	0	2
30) 13-101_K	30	2	62) 14-105_VV	210	1	94) 17-007_AA	150	2					30) 13-101_K	90	2	62) 14-105_VV	90	1	94) 17-007_AA	0	2
30) 13-101_K	30	2	62) 14-105_VV	250	1	94) 17-007_AA	200	2					30) 13-101_K	150	2	62) 14-105_VV	210	1	94) 17-007_AA	0	2
30) 13-101_K	90	2	62) 14-105_VV	240	1	94) 17-007_AA	110	2					30) 13-101_K	110	2	62) 14-105_VV	170	1	94) 17-007_AA	0	2
29) 13-099_J	240	4	61) 14-105_J	160	2	93) 17-007_H	200	1					29) 13-099_J	80	4	61) 14-105_J	0	2	93) 17-007_H	0	1
29) 13-099_J	240	4	61) 14-105_J	160	2	93) 17-007_H	200	1					29) 13-099_J	80	4	61) 14-105_J	0	2	93) 17-007_H	0	1
29) 13-099_J	200	4	61) 14-105_J	160	2	93) 17-007_H	220	1					29) 13-099_J	40	4	61) 14-105_J	0	2	93) 17-007_H	0	1
ABBREVIATIONS	NC	NO CORE
	NT	NO TUMOR
	NA	NOT AVAILABLE
	NVT	NO VIABLE TU
	BM	bone marrow

## Sheet: Fig. 2
Fig. 2
2b
2c
	Untransduced T cells				STEAP1-BBζ CAR T cells
22Rv1	173.657	193.316	212.975	370.249	1333.55	1274.57	1333.55	1431.85
22Rv1 STEAP1 ko	330.931	193.316	252.294	429.227	724.115	802.752	704.456	665.138
22Rv1 STEAP1 ko + rescue	291.612	330.931	527.523	291.612	2277.2	2178.9	2277.2	2454.13
2d
	STEAP1-BBζ CAR T cells + 22Rv1								Untransduced T cells + 22Rv1
Hours	E:T (1:2)		E:T (1:1)		E:T (2:1)			Hours	E:T (1:2)		E:T (1:1)		E:T (2:1)
	Mean	SEM	Mean	SEM	Mean	SEM			Mean	SEM	Mean	SEM	Mean	SEM
0	1	0.0254988	1	0.014969	1	0.026999		0	1	0.076132	1	0.037584	1	0.054493
8	1.05592	0.0318031	0.993882	0.019621	0.944886	0.027093		8	1.04809	0.083401	1.01877	0.047451	0.996661	0.069654
16	1.0418	0.0312552	0.927135	0.024995	0.8181	0.025636		16	1.10764	0.10013	1.04025	0.051995	0.999708	0.082098
24	0.989681	0.0294521	0.842429	0.025242	0.689101	0.022405		24	1.15399	0.111082	1.06065	0.058748	1.0088	0.092548
32	0.905931	0.0265508	0.734648	0.026169	0.546684	0.020452		32	1.2119	0.119774	1.09211	0.067057	1.0238	0.102363
40	0.801807	0.02299	0.629384	0.024098	0.44937	0.014785		40	1.228	0.11794	1.10765	0.075019	1.02982	0.108057
48	0.700797	0.0211029	0.537644	0.021259	0.375095	0.011768		48	1.22457	0.108384	1.11617	0.084901	1.0259	0.108461
56	0.593249	0.0187303	0.427027	0.017793	0.278584	0.011401		56	1.21763	0.101934	1.12542	0.089506	1.01219	0.111811
64	0.528693	0.0215307	0.367707	0.013184	0.240465	0.009229		64	1.20355	0.086004	1.1244	0.094123	1.00976	0.110201
72	0.471512	0.0190149	0.319651	0.010165	0.207452	0.007518		72	1.20003	0.06754	1.14638	0.105659	1.01326	0.107444
2e
	STEAP1-BBζ CAR T cells + 22Rv1 STEAP1 ko								Untransduced T cells + 22Rv1 STEAP1 ko
Hours	E:T (1:2)		E:T (1:1)		E:T (2:1)			Hours	E:T (1:2)		E:T (1:1)		E:T (2:1)
	Mean	SEM	Mean	SEM	Mean	SEM			Mean	SEM	Mean	SEM	Mean	SEM
0	1	0.025029	1	0.048568	1	0.068588		0	1	0.024792	1	0.048831	1	0.034321
8	1.03232	0.023094	1.01637	0.05096	0.997731	0.073095		8	1.00812	0.023964	0.992534	0.047239	0.99487	0.037969
16	1.04248	0.019034	1.01574	0.048702	0.994046	0.066873		16	1.01054	0.023901	0.978235	0.038595	0.960303	0.030837
24	1.04642	0.014964	0.999601	0.04645	0.980398	0.058333		24	1.02787	0.026637	0.956334	0.031728	0.921753	0.023681
32	1.04527	0.014098	0.965658	0.044364	0.938448	0.056068		32	1.0065	0.028598	0.937996	0.025808	0.893822	0.019947
40	1.032	0.012098	0.902711	0.039026	0.90296	0.044782		40	0.962289	0.034105	0.907976	0.021797	0.839359	0.013438
48	0.967794	0.009344	0.920685	0.036505	0.857419	0.037693		48	0.930675	0.040189	0.877677	0.018559	0.795054	0.009882
56	0.913419	0.008819	0.792684	0.031429	0.774382	0.036504		56	0.96289	0.045424	0.901147	0.019496	0.808996	0.01361
64	0.815607	0.005287	0.770156	0.031673	0.724451	0.034107		64	0.97511	0.048091	0.914077	0.022066	0.820042	0.016666
72	0.739107	0.004055	0.74741	0.032145	0.671056	0.03354		72	1.00037	0.052136	0.93356	0.024712	0.844604	0.018223
2f
2g
	Untransduced T cells				STEAP1-BBζ CAR T cells
LNCaP	-40.2375	-27.0449	-27.0449	-93.0079	1806.73	1569.26	1674.8	2202.51
22Rv1	-198.549	-27.0449	-13.8522	-158.971	1753.96	1252.64	2004.62	1318.6
VCaP	-145.778	-40.2375	-79.8153	-106.201	1305.41	1265.83	1186.67	1582.45
LNCaP95	12.533	-79.8153	-40.2375	-40.2375	5698.55	4577.18	4959.76	4669.52
PC3	-132.586	-79.8153	368.733	-13.8522	4484.83	5250	4854.22	6199.87
DU145	-172.164	-172.164	-66.6227	-93.0079	342.348	500.66	184.037	381.926
MSKCC EF1	-132.586	-145.778	-53.4301	-40.2375	184.037	12.533	-132.586	447.889
NCI-H660	-79.8153	-93.0079	-0.65963	-93.0079	-0.65963	-40.2375	-106.201	52.1108
2h
2i
	Untransduced T cells				STEAP1-BBζ CAR T cells
22Rv1	46.0199	133.085	145.522	108.209	1712.69	1488.81	1613.18	1774.88
PC3	195.274	120.647	170.398	182.836	3727.61	3230.1	3528.61	2856.97
PC3 STEAP1 ko 1	207.711	207.711	730.1	157.96	8.70647	58.4577	0	8.70647
PC3 STEAP1 ko 2	133.085	220.149	157.96	170.398	195.274	0	0	0
PC3 STEAP1 ko 3	220.149	83.3333	120.647	182.836	220.149	0	0	58.4577

## Sheet: Fig. 3
Fig. 3
3a
Days Post-Treatment	Untransduced T cells				STEAP1-BBz CAR T cells
0	105	96	90	82	74	74	101	102	91
1	78	124	107	139	88	104	116	129	88
4	133	101	188	176	63	106	229	114	105
7	94	283	128	315	36	162	160	112	91
10	59	278	238	373	25	241	306	75	98
13	134	503	515	509	40	313	302	113	113
16	189	568	559	1141	49	443	203	116	132
19	353	863	755	1063	33	562		111	172
22	524	1179	1236	1227	30	693		95	230
25	536	1469	1936	1865	0	911		122	334
3d
Days	Untransduced T cells					STEAP1-BB-CAR T cells
0	2350000	5210000	5330000	2850000	4240000	6960000	8870000	5820000	8590000	4080000
7	159000000	91300000	68300000	33400000	129000000	6420000	2120000	5740000	2280000	10400000
14	1070000000	970000000	792000000	410000000	952000000	42400000	3550000	6900000	6220000	9660000
21	24200000000	22100000000	19900000000	1390000000	6590000000	164000000	4140000	21100000	6400000	5040000
28		193000000000		81400000000	158000000000	1090000000	9720000	45600000	2450000	6670000
35						276000000	27500000	79500000	1470000	11900000
42						2650000	166000000	21400000	47100000	14600000
49						55600000	50200000	2140000000	8620000	17800000
56						385000000	24600000	2610000000	1210000000	57700000
63						1110000000	127000000	9350000000	573000000	33100000
70							218000000	1810000000		3110000000
77						19800000000	2380000000	889000000	1110000000	21500000000
84							5220000000	291000000		107000000000
91						142000000000	18800000000		7240000000	124000000000
98									27500000000
112									129000000000
3e
Days elapsed	Untransduced T cells	STEAP1-BB CAR T cells
27	1
31	1
31	1
34	1
33	1
97		1
100		1
83		1
94		1
118		1
3g
Days	Untransduced T cells					STEAP1-BBz-CAR T cells
0	18000000000	146000000	21400000	506000000		135000000	40100000	3760000000	99300000	181000000
7	28300000000	219000000	6080000000	1750000000		92100000	88400000	10500000000	102000000	504000000
14	24100000000	323000000	8530000000	4080000000		1790000	1890000	176000000	3810000	3300000
21		139000000	8380000000	5770000000		1400000	1620000	61000000	2850000	2800000
28		458000000	9580000000	14600000000		1820000	1900000	4670000	950000	1520000
35		6470000000	22100000000	15600000000		1410000	1350000	625000	857000	1280000
42		35600000000	11400000000	354000000		1110000	2230000	484000	500000	1140000
49		34900000000	27100000000	9580000000		1350000	609000	652000	664000	803000
3h
% of CD3+ EGFRt+ Splenocytes
Untransduced T cells	STEAP1-BBz-CAR T cells
0.33	2.23
0.64	2.56
0.43	4.25
0.17	8.22

## Sheet: Fig. 4
Fig. 4
4c
Lung	Liver	Heart	Kidney	Brain	Spleen	Stomach	Small intestine	Large intestine	Bladder	Skeletal muscle	Adrenal gland	Prostate	Seminal vesicle	Testis	Mammary fat pad	Uterus	Ovary
1	0.140925	0.057711	4.5284	0.48063	0.080493	3.14269	2.62806	2.6226	1.57134	0.117278	24.7267	2.9363	0.115023	1.14711	0.439215	94.3532	2.94241
1	0.168989	0.061597	4.62996	0.54601	0.083273	3.53816	2.98556	3.24001	1.41225	0.116226	23.8679	3.41054	0.074532	1.41617	0.404721	108.76	3.08228
1	0.181243	1.95342	4.9726	1.17446	2.41329	2.6081	4.21344	3.77375	8.97555	1.12506	1.48968	213.486	2.2084	7.90628	0.191047	4.60117	1.8025
1	0.251913	2.38998	5.25613	0.941478	1.4025	2.96083	2.21146	4.11816	3.04407	0.74072	1.21251	152.959	2.22376	5.32212	0.204192	5.09118	1.84804
1	0.158439	0.154107	11.0809	1.46206	0.107992	4.93483	3.47979	6.83054	0.91955	0.454074	41.6718
1	0.096522	0.208338	11.3687	1.55509	0.060371	4.74366	4.01945	7.76508	0.667112	0.311434	39.9743
1	0.287972	0.049446	7.17013	0.739694	0.386355	6.62078	1.52203	1.74957	0.787308		14.7639
1	0.268874	0.058315	8.23632	0.839731	0.395295	7.43328	1.70764	2.18707	0.883928		17.9262
4g
% of CD3+ CD19t+ Splenocytes
Untransduced T cells	STEAP1-mBBz CAR T cells
0.14	64.8
0.9	82.6
0.75	87.28
4h
Time (hrs)	Untransduced T cells + RM9				Untransduced T cells + RM9-hSTEAP1				STEAP1-mBB CAR T cells + RM9-hSTEAP1				STEAP1-mBB CAR T cells + RM9
0	0.888087	1.01986	1.02888	1.06318	1.03076	0.913192	1.00889	1.04716	1.07978	0.886589	1.01768	1.01595	1.05322	1.13445	1.08403	1
6	1.18953	1.24007	1.22563	1.28159	1.71155	1.64047	1.68694	1.48189	1.47305	1.30056	1.47822	1.35058	1.51821	1.64986	1.69188	1.4986
12	1.57942	1.61011	1.61011	1.54693	2.38961	2.40328	2.36774	2.26931	1.97671	1.78008	1.99569	1.85942	1.59944	1.72829	1.76471	1.70028
18	1.6787	1.74549	1.81227	1.72924	3.0704	2.96651	2.99932	2.86261	2.08538	1.97154	2.12505	2.05951	1.40336	1.46219	1.33613	1.34734
24	1.72202	1.86462	1.87726	1.76354	3.46685	3.28913	3.4231	3.25085	2.22682	2.04571	2.1906	2.22337	1.10364	1.2493	1.01961	1.04482
30	1.79603	2.05054	2.20036	2.01083	4.06562	4.08202	4.23513	3.84416	2.48555	2.18197	2.4752	2.4683	0.977591	1.12605	0.971989	0.77591
36	1.95848	2.23466	2.37726	2.20758	4.63978	4.67806	4.71087	4.473	2.79776	2.42863	2.5856	2.66322	0.848739	1.0056	0.840336	0.571429
42	2.09025	2.51805	2.55235	2.35921	5.18934	5.27956	5.2823	5.15926	3.08754	2.64942	2.8702	2.88055	0.770308	0.893557	0.778711	0.571429
48	2.20217	2.65884	2.71119	2.53791	5.56664	5.32878	5.23855	5.18934	3.25485	2.78741	2.96335	3.06856	0.703081	0.826331	0.647059	0.537815
54	2.44946	2.75632	2.82852	2.68051	6.04785	5.80724	5.76897	5.77717	3.52738	2.95817	3.08754	3.12031	0.655462	0.843137	0.59944	0.54902
60	2.62094	2.87184	3.1065	3.01444	6.31579	5.65414	5.61586	5.74436	3.58085	3.00647	3.05477	3.16343	0.672269	0.882353	0.605042	0.596639
66	2.80325	2.94585	3.13718	3.1444	6.51811	5.96309	6.33493	6.21463	3.70505	3.14273	3.12376	3.22725	0.663866	0.868347	0.605042	0.644258
72	2.98195	2.95668	3.15523	3.37726	6.38961	6.365	6.38961	6.22556	3.98965	3.08581	3.30832	3.44459	0.70028	0.988796	0.683473	0.694678
78	3.25451	3.09025	3.50361	3.37365	7.20984	6.51265	6.66575	6.63021	4.18629	3.28762	3.51358	3.87926	0.756303	1.09524	0.767507	0.812325
84	3.49819	3.4296	3.88267	3.70217	6.98838	6.97744	7.38209	6.88995	4.51919	3.49288	3.87926	4.46744	0.851541	1.15406	0.80112	0.87395
90	4.02527	3.63357	4.25993	4.30505	6.88175	7.07587	7.3985	7.14696	5.12635	4.069	4.71928	5.0125	0.980392	1.33333	0.957983	0.879552
96	4.56679	4.24729	4.77617	4.95307	6.87081	7.01025	7.36569	6.96377	5.71798	4.53126	5.18672	5.37818	1.06163	1.43417	1.01961	1.14006
102	4.95126	4.6426	5.18592	5.55596	7.72932	7.71839	7.8879	7.11962	6.30617	4.96248	5.47477	6.15093	1.10924	1.59384	1.06443	1.23249
108	5.26173	5.07581	5.92419	5.52347	7.48325	7.49692	7.94258	7.88243	6.21992	5.30229	6.02846	6.62699	1.08403	1.69188	1.19608	1.45658
114	5.49278	5.48736	6.13177	6.26534	7.7676	7.84689	7.94805	7.82228	6.62699	5.99569	6.41311	6.8564	1.26611	2.03081	1.36415	1.40896
120	5.75632	5.77798	6.49097	6.19675	8.09843	8.28708	8.10663	7.70472	6.65977	5.98706	6.52005	6.92885	1.31653	2.10084	1.42857	1.51821

## Sheet: Fig. 5
Fig. 5
5c
Days	Untransduced T cells				STEAP1-mBB-CAR T cells
0	79000000	28400000	7800000	2810000	90000000	17500000	7840000	3020000	1930000
3	279000000	193000000	7010000	1920000	29500000	3790000	4980000	615000	889000
7	224000000	223000000	8680000	2170000	2240000	1760000	835000	445000	528000
10			9640000	11200000	3810000	8660000	3570000	694000	601000
14						46800000	1580000	1620000	456000
17							24000000	5100000	1350000
21								17700000	1120000
24									1540000
28									2540000
31									2510000
5d
Days elapsed	Untransduced T cells	STEAP1-mBBz CAR T cells
7	1
10	1
14	1
14	1
14		1
17		1
21		1
22		1
34		1
5e
Days	Untransduced T cells				STEAP1-mBB-CAR T cells
-7	26	28	31	31	27	27	31	29	30
0	26	28	31	30	26	27	31	28	31
3	21	23	30	28	21	25	29	28	29
7	21	22	30	28	23	24	30	27	29
10			28	29	23	25	29	27	29
14						21	30	27	29
17							32	27	27
21								27	27
25									26
28									21

## Sheet: Fig. 6
Fig. 6
6b
Days	Vehicle								anti-Mouse-PD1								CBD-IL-12
0	161	216	158	102	54	138	133		116	211	122	92	151	88	148	318	235	137	197	95	104	129	78
3	329	526	430	347	155	487	466		362	427	460	173	394	145	351	414	559	202	342	279	254	529	183
6	695	1017	782	651	508	754	935		923	922	904	357	920	505	542	716	881	431	405	403	384	544	268
9	1399		1130	989	868	1222					1204	910	1296	717		1091	822	436	434	500	449	600	302
12			1781	1206	1330	1345					1746	1302	1557	1292			1038	418	595	457	389	537	304
6d
		Cell counts normalized to CD45 counts
		Eosinophills	Neutophils	NK Cells	M1 Macrophages	M2 Marcrophages	cDC1	cDC2	CD103+ DC	Ly6C+ Macrophages	Ly6C- Macrophages	TH1	TH2	Cd4+	Cd8a+
	CELL COUNTS	siglecF+	Ly6G+	NK1.1 (Klrb1c)+|NKp46 (Ncr1)+	CD80+|CD86+|INOS2+	CD163+| Mrc1+|cMAF+	XCR1+|IRF8+	cd1+|IRF4+	Itgae+	Adgre1+	Ly6c1+ Adgre1+	Ingg+ | Tbx21+	cMAF+ | Gata3+	Cd4+	Cd8a+
Vehicle	replicate 1	0	1.14286	0	0	0	0	0	1.14286	5.14286	0	0	0	0	0
	replicate 2	0	1.01523	1.01523	0	0.507614	0	0	0.507614	3.5533	0	0	1.01523	3.5533	1.52284
cbdIL12	replicate 1	0.798403	0.199601	0.798403	1.79641	0	2.19561	0	0.199601	41.7166	1.1976	0.998004	0.798403	2.39521	6.78643
	replicate 2	0	0.855365	0.544323	2.72162	0	0.466563	0	0.699844	16.6407	0.155521	0.622084	0.388802	1.47745	8.32037

## Sheet: Fig. 7
Fig. 7
7c
Untransduced T cells
Mice	-5	-1	2	6	9	13	17	20
1	291653	21103508
2	688741	1.19611e+06
3	694633	2.81894e+06	30599442	27009918	24498822
4	2903880	9966280	57497608	23189964	24600650
5	6080494	4.36063e+06	5152065	10274407	25326342	18481866
STEAP1-mBBz CAR T cells
Mice	-5	-1	2	6	9	13	17	20
6	3636203	4743666	6.40038e+06	2.53536e+06
7	156191	21343406	4.69175e+06	1.28742e+06	216008	1.83266e+06
8	267768	3641541	9797928	3.11519e+06	1.54058e+06	7712572
9	607142	1.5455e+06	11394046	2.28961e+06	231560	1.86729e+06	5011379
Untransduced T cells + CBD-IL-12
Mice	-5	-1	2	6	9	13	17	20
10	2.04238e+06	8134793	11678671	2.65825e+06
11	5164137	22587286	9994035	21931112	17499928
12	1.75722e+06	4055227	12265328	9915311	18396010	27754508
13	10969575	21111104	5.61544e+06	2.63916e+06	1.34712e+06	3.14432e+06	10138272
STEAP1-mBBz CAR T cells + CBD-IL-12
Mice	-5	-1	2	6	9	13	17	20
14	1.73858e+06	2.10153e+06	2.57817e+06	979995	613085	4.66581e+06
15	591210	255167	237835	348858	139396	479078	4291609	2.2656e+06
16	246845	768834	839246	368252	230102	1.07994e+06	749972	1.07183e+06
17	2.95055e+06	5.62172e+06	10358345	914412	154698	1.87356e+06	1.16987e+06	375187
18	9797818	11074946	32895568	6230866	1082552	1.54193e+06	1.30994e+06	8903851
7d
Mice	Days Elapsed	Untransduced T cells	STEAP1-mBBz CAR T cells	Untransduced T cells + CBD-IL12	STEAP1-mBBz CAR T cells +CBD-IL12
1	1	1
2	1	1
3	10	1
4	10	1
5	13	1
6	7		1
7	10		1
8	13		1
9	17		1
10	8			1
11	16			1
12	18			1
13	17			1
14	16				1
15	21				1
16	21				1
17	21				1
18	21				1
7e
IFNy	Untransduced T cells				STEAP1-mBBz CAR T cells				Untransduced T cells + CBD-IL12				STEAP1-mBBz CAR T cells +CBD-IL12
Day 0	0.105322	0.103217	0.236575	0.120214	0.0998625	0.106587	0.154325	0.121934	0.146348	0.107855	0.125382	0.0849662	0.135808	0.141503	0.178146	0.18315
Day 8	0.249391	0.151659	0.261824	0.454947	0.16865	0.259906	0.230439	0.134498	255.053	58.6465	512.105	138.648	134.203	895	895	76.597
TNFa	Untransduced T cells				STEAP1-mBBz CAR T cells				Untransduced T cells + CBD-IL12				STEAP1-mBBz CAR T cells +CBD-IL12
Day 0	0.266622	0.293581	0.366891	0.268051	0.272332	0.269479	0.60173	0.322936	0.217254	0.376395	0.331245	0.309012	0.285111	0.176768	0.215776	0.342274
Day 8	0.558649	0.433999	0.404686	0.611797	0.415382	0.361444	0.278023	0.211336	3.30992	4.58759	6.40388	2.8427	5.10331	7.50415	3.80494	5.09078

## Sheet: Fig. 8
Fig. 8
8b
CD3 IHC Quantification
Untransduced T cells	STEAP1-mBBz CAR T cells	Untransduced T cells + CBD-IL12	STEAP1-mBBz CAR T cells +CBD-IL12
8.82159	17.1713	37.8209	29.082
12.3874	19.19	14.4828	44.5625
11.2452	15.7703	26.9679	30.2971
7.591	20.2825	36.6167	27.69
10.8836			18.7036
8c
		Untransduced T cells			STEAP1-mBBz CAR T cells			Untransduced T cells + CBD-IL-12			STEAP1-mBBz CAR T cells + CBD-IL-12 (Nadir)			STEAP1-mBBz CAR T cells + CBD-IL-12 (Relapse)
Ly6C- Monocytes/Macrophages	Ly6C(-) F4-80 (+) MHC-II (+) | Freq. of CD45	3.65	4.02	2.06	4.11	0.99	0.69	3	4.37	4.06	5.61	5.52	5.18	5.07	3.23	3.24
	Ly6C(-) F4_80+ iNOS2+ | Freq. of CD45	0.17	0.16	0.15	0.11	0.11	0.081	0.21	0.79	0.43	0.26	0.33	0.56	0.32	0.28	0.39
8d
		Untransduced T cells			STEAP1-mBBz CAR T cells			Untransduced T cells + CBD-IL-12			STEAP1-mBBz CAR T cells + CBD-IL-12 (Nadir)			STEAP1-mBBz CAR T cells + CBD-IL-12 (Relapse)
Ly6C+ Monocytes/Macrophages	Ly6C+ CD11b+ F4-80+ MHC-II (+) | Freq. of CD45	0.76	1.04	0.59	0.79	0.22	0.49	2.02	2.67	1.65	2.52	1.34	1.85	1.94	0.75	2.65
	Ly6C (+) F4-80(+) INOS2+ | Freq. of CD45	0.14	0.11	0.19	0.099	0.24	0.4	0.21	0.24	0.066	0.082	0.17	0.16	0.48	0.11	0.91
8e
		Untransduced T cells			STEAP1-mBBz CAR T cells			Untransduced T cells + CBD-IL-12			STEAP1-mBBz CAR T cells + CBD-IL-12 (Nadir)			STEAP1-mBBz CAR T cells + CBD-IL-12 (Relapse)
Dendritic Cells	cDC1 (XCR1+ CD11c+) | Freq. of CD45	0.2	0.27	0.011	0.045	0.056	0.00489	0.68	0.088	0.11	0.25	0.32	0.3	0.036	0.039	0.16
8f
		Untransduced T cells			STEAP1-mBBz CAR T cells			Untransduced T cells + CBD-IL-12			STEAP1-mBBz CAR T cells + CBD-IL-12 (Nadir)			STEAP1-mBBz CAR T cells + CBD-IL-12 (Relapse)
Eosinophills	Eosinophill (F4_80+ Siglec-F+) | Freq. of CD45	6.64	7.67	1.27	0.77	1.03	2.01	2.2	1.24	0.81	3.57	4.6	4.64	2.08	0.53	2.35
8g
		Untransduced T cells			STEAP1-mBBz CAR T cells			Untransduced T cells + CBD-IL-12			STEAP1-mBBz CAR T cells + CBD-IL-12 (Nadir)			STEAP1-mBBz CAR T cells + CBD-IL-12 (Relapse)
Neutrophills	Ly6G+ Neurtophills | Freq. of CD45	20.1	32.3	38.6	66.8	47.6	48	4.49	23.3	36.4	11.6	25.9	22.1	53.6	35.9	37.2
8g
Simpson Clonality	Untransduced T cells	0.0537509	0.0905046	0.0474971	0.0575727
	STEAP1-mBBz CAR T cells	0.0503403	0.104549	0.0499135	0.0648896
	Untransduced T cells + CBD-IL-12	0.0382856	0.0366089	0.00547702	0.0401405
	STEAP1-mBBz CAR T cells + CBD-IL-12	0.0494567	0.0253577	0.0433234	0.0256546

## Sheet: Supplementary Figure 1 and 2
Supplementary Figure 1 and 2
1b, 1c, 2c and 2d
					IHC Staining Score														IHC Staining Score
Marker	Patient ID	Block	Index	Subtype	None	Weak	Moderate	Strong	H-score	Organ (Metastatic Site)	AR-hscore	SYP-hscore		Marker	Patient ID	Block	Index	Subtype	None	Weak	Moderate	Strong	H-score	Organ (Metastatic Site)	AR-hscore	SYP-hscore
PSMA	10-013	BB	1	AR+/SYP-	20	0	0	80	240	Bone	195	4		STEAP1	10-013	BB	1	AR+/SYP-	0	20	30	50	230	Bone	195	4
PSMA	10-013	BB	2	AR+/SYP-	10	0	0	90	270	Bone	195	4		STEAP1	10-013	BB	2	AR+/SYP-	0	30	50	20	190	Bone	195	4
PSMA	10-013	Q	1	AR+/SYP-	30	0	0	70	210	Visceral	158	4		STEAP1	10-013	Q	1	AR+/SYP-	0	10	30	60	250	Visceral	158	4
PSMA	10-013	Q	2	AR+/SYP-	30	0	40	30	170	Visceral	158	4		STEAP1	10-013	Q	2	AR+/SYP-	0	10	30	60	250	Visceral	158	4
PSMA	10-013	Q	3	AR+/SYP-	20	0	0	80	240	Visceral	158	4		STEAP1	10-013	Q	3	AR+/SYP-	0	10	30	60	250	Visceral	158	4
PSMA	10-013	R	1	AR+/SYP-	20	0	0	80	240	Visceral	147	4		STEAP1	10-013	R	1	AR+/SYP-	0	10	30	60	250	Visceral	147	4
PSMA	10-013	R	2	AR+/SYP-	20	0	0	80	240	Visceral	147	4		STEAP1	10-013	R	2	AR+/SYP-	0	10	30	60	250	Visceral	147	4
PSMA	10-013	R	3	AR+/SYP-	20	0	0	80	240	Visceral	147	4		STEAP1	10-013	R	3	AR+/SYP-	0	10	30	60	250	Visceral	147	4
PSMA	10-056	J	1	AR+/SYP+	10	0	0	90	270	Lymph Node	95	197		STEAP1	10-056	J	1	AR+/SYP+	80	0	10	10	50	Lymph Node	95	197
PSMA	10-056	J	2	AR+/SYP+	0	0	20	80	280	Lymph Node	95	197		STEAP1	10-056	J	2	AR+/SYP+	80	0	10	10	50	Lymph Node	95	197
PSMA	10-056	J	3	AR+/SYP+	10	0	0	90	270	Lymph Node	95	197		STEAP1	10-056	J	3	AR+/SYP+	70	0	10	20	80	Lymph Node	95	197
PSMA	10-056	K	1	AR+/SYP+	10	0	0	90	270	Visceral	90	200		STEAP1	10-056	K	1	AR+/SYP+	10	30	30	30	180	Visceral	90	200
PSMA	10-056	K	2	AR+/SYP+	10	0	0	90	270	Visceral	90	200		STEAP1	10-056	K	2	AR+/SYP+	30	10	30	30	160	Visceral	90	200
PSMA	10-056	K	3	AR+/SYP+	10	0	0	90	270	Visceral	90	200		STEAP1	10-056	K	3	AR+/SYP+	30	10	30	30	160	Visceral	90	200
PSMA	10-068	II	1	AR+/SYP-	99	0	0	1	3	Bone	100	2		STEAP1	10-068	II	1	AR+/SYP-	20	0	0	80	240	Bone	100	2
PSMA	10-068	II	2	AR+/SYP-	98	0	0	2	6	Bone	100	2		STEAP1	10-068	II	2	AR+/SYP-	20	0	0	80	240	Bone	100	2
PSMA	10-068	II	3	AR+/SYP-	99	0	0	1	3	Bone	100	2		STEAP1	10-068	II	3	AR+/SYP-	0	0	50	50	250	Bone	100	2
PSMA	10-068	PP	1	AR+/SYP-	100	0	0	0	0	Bone	93	0		STEAP1	10-068	PP	1	AR+/SYP-	60	0	0	40	120	Bone	93	0
PSMA	10-068	PP	2	AR+/SYP-	100	0	0	0	0	Bone	93	0		STEAP1	10-068	PP	2	AR+/SYP-	20	0	0	80	240	Bone	93	0
PSMA	10-068	PP	3	AR+/SYP-	100	0	0	0	0	Bone	93	0		STEAP1	10-068	PP	3	AR+/SYP-	20	0	0	80	240	Bone	93	0
PSMA	11-028	DD	1	AR-/SYP-	100	0	0	0	0	Bone	0	0		STEAP1	11-028	DD	1	AR-/SYP-	10	40	10	40	180	Bone	0	0
PSMA	11-028	DD	2	AR-/SYP-	100	0	0	0	0	Bone	0	0		STEAP1	11-028	DD	2	AR-/SYP-	10	40	10	40	180	Bone	0	0
PSMA	11-028	DD	3	AR-/SYP-	100	0	0	0	0	Bone	0	0		STEAP1	11-028	DD	3	AR-/SYP-	10	40	10	40	180	Bone	0	0
PSMA	11-028	H	1	AR-/SYP-	100	0	0	0	0	Visceral	0	0		STEAP1	11-028	H	1	AR-/SYP-	100	0	0	0	0	Visceral	0	0
PSMA	11-028	H	2	AR-/SYP-	100	0	0	0	0	Visceral	0	0		STEAP1	11-028	H	2	AR-/SYP-	100	0	0	0	0	Visceral	0	0
PSMA	11-028	H	3	AR-/SYP-	100	0	0	0	0	Visceral	0	0		STEAP1	11-028	H	3	AR-/SYP-	100	0	0	0	0	Visceral	0	0
PSMA	11-028	L	1	AR-/SYP-	100	0	0	0	0	Visceral	0	0		STEAP1	11-028	L	1	AR-/SYP-	100	0	0	0	0	Visceral	0	0
PSMA	11-028	L	2	AR-/SYP-	100	0	0	0	0	Visceral	0	0		STEAP1	11-028	L	2	AR-/SYP-	100	0	0	0	0	Visceral	0	0
PSMA	12-005	H	1	AR+/SYP-	100	0	0	0	0	Visceral	183	0		STEAP1	11-028	L	3	AR-/SYP-	90	10	0	0	10	Visceral	0	0
PSMA	12-005	H	2	AR+/SYP-	99	0	0	1	3	Visceral	183	0		STEAP1	12-005	H	1	AR+/SYP-	100	0	0	0	0	Visceral	183	0
PSMA	12-005	H	3	AR+/SYP-	100	0	0	0	0	Visceral	183	0		STEAP1	12-005	H	2	AR+/SYP-	100	0	0	0	0	Visceral	183	0
PSMA	12-005	K	1	AR+/SYP-	100	0	0	0	0	Visceral	167	0		STEAP1	12-005	H	3	AR+/SYP-	100	0	0	0	0	Visceral	183	0
PSMA	12-005	K	2	AR+/SYP-	100	0	0	0	0	Visceral	167	0		STEAP1	12-005	K	1	AR+/SYP-	100	0	0	0	0	Visceral	167	0
PSMA	12-005	K	3	AR+/SYP-	100	0	0	0	0	Visceral	167	0		STEAP1	12-005	K	2	AR+/SYP-	100	0	0	0	0	Visceral	167	0
PSMA	12-005	QQ	1	AR+/SYP-	100	0	0	0	0	Bone	200	0		STEAP1	12-005	K	3	AR+/SYP-	100	0	0	0	0	Visceral	167	0
PSMA	12-005	QQ	2	AR+/SYP-	100	0	0	0	0	Bone	200	0		STEAP1	12-005	QQ	1	AR+/SYP-	0	0	20	80	280	Bone	200	0
PSMA	12-005	QQ	3	AR+/SYP-	100	0	0	0	0	Bone	200	0		STEAP1	12-005	QQ	2	AR+/SYP-	0	0	20	80	280	Bone	200	0
PSMA	12-011	I	1	AR+/SYP+	20	0	0	80	240	Lymph Node	117	65		STEAP1	12-005	QQ	3	AR+/SYP-	0	0	20	80	280	Bone	200	0
PSMA	12-011	I	2	AR+/SYP+	20	0	0	80	240	Lymph Node	117	65		STEAP1	12-011	I	1	AR+/SYP+	80	0	10	10	50	Lymph Node	117	65
PSMA	12-011	I	3	AR+/SYP+	30	0	0	70	210	Lymph Node	117	65		STEAP1	12-011	I	2	AR+/SYP+	100	0	0	0	0	Lymph Node	117	65
PSMA	12-011	J	1	AR+/SYP-	10	0	0	90	270	Visceral	40	0		STEAP1	12-011	I	3	AR+/SYP+	70	0	0	30	90	Lymph Node	117	65
PSMA	12-011	J	2	AR+/SYP-	10	0	0	90	270	Visceral	40	0		STEAP1	12-011	J	1	AR+/SYP-	100	0	0	0	0	Visceral	40	0
PSMA	12-011	J	3	AR+/SYP-	10	0	0	90	270	Visceral	40	0		STEAP1	12-011	J	2	AR+/SYP-	40	0	30	30	150	Visceral	40	0
PSMA	12-011	LL	1	AR+/SYP-	20	0	0	80	240	Bone	170	0		STEAP1	12-011	J	3	AR+/SYP-	40	0	30	30	150	Visceral	40	0
PSMA	12-011	LL	2	AR+/SYP-	10	0	0	90	270	Bone	170	0		STEAP1	12-011	LL	1	AR+/SYP-	10	0	80	10	190	Bone	170	0
PSMA	12-021	H	1	AR-/SYP-	100	0	0	0	0	Visceral	0	0		STEAP1	12-011	LL	2	AR+/SYP-	0	20	80	0	180	Bone	170	0
PSMA	12-021	H	2	AR-/SYP-	100	0	0	0	0	Visceral	0	0		STEAP1	12-011	LL	3	AR+/SYP-	10	30	60	0	150	Bone	170	0
PSMA	12-021	H	3	AR-/SYP-	100	0	0	0	0	Visceral	0	0		STEAP1	12-021	H	1	AR-/SYP-	100	0	0	0	0	Visceral	0	0
PSMA	12-021	I	1	AR-/SYP-	100	0	0	0	0	Visceral	0	0		STEAP1	12-021	H	2	AR-/SYP-	100	0	0	0	0	Visceral	0	0
PSMA	12-021	I	2	AR-/SYP-	100	0	0	0	0	Visceral	0	0		STEAP1	12-021	H	3	AR-/SYP-	100	0	0	0	0	Visceral	0	0
PSMA	12-021	I	3	AR-/SYP-	100	0	0	0	0	Visceral	0	0		STEAP1	12-021	HH	1	AR-/SYP-	70	0	30	0	60	Bone	0	0
PSMA	13-012	I	1	AR+/SYP-	40	0	20	40	160	Lymph Node	178	13		STEAP1	12-021	HH	2	AR-/SYP-	70	0	30	0	60	Bone	0	0
PSMA	13-012	I	2	AR+/SYP-	10	0	0	90	270	Lymph Node	178	13		STEAP1	12-021	HH	3	AR-/SYP-	80	0	20	0	40	Bone	0	0
PSMA	13-012	I	3	AR+/SYP-	0	50	20	30	180	Lymph Node	178	13		STEAP1	12-021	I	1	AR-/SYP-	100	0	0	0	0	Visceral	0	0
PSMA	13-012	L	1	AR+/SYP-	85	0	5	10	40	Visceral	93	6		STEAP1	12-021	I	2	AR-/SYP-	100	0	0	0	0	Visceral	0	0
PSMA	13-012	L	2	AR+/SYP-	85	0	5	10	40	Visceral	93	6		STEAP1	12-021	I	3	AR-/SYP-	100	0	0	0	0	Visceral	0	0
PSMA	13-012	L	3	AR+/SYP-	98	0	0	2	6	Visceral	93	6		STEAP1	13-012	I	1	AR+/SYP-	0	20	80	0	180	Lymph Node	178	13
PSMA	13-012	OO	1	AR+/SYP-	0	0	20	80	280	Bone	200	0		STEAP1	13-012	I	2	AR+/SYP-	10	10	70	10	180	Lymph Node	178	13
PSMA	13-042	JJ	1	AR+/SYP-	90	0	0	10	30	Bone	200	4		STEAP1	13-012	I	3	AR+/SYP-	0	20	80	0	180	Lymph Node	178	13
PSMA	13-042	JJ	2	AR+/SYP-	70	0	10	20	80	Bone	200	4		STEAP1	13-012	L	1	AR+/SYP-	0	40	0	60	220	Visceral	93	6
PSMA	13-042	JJ	3	AR+/SYP-	70	0	10	20	80	Bone	200	4		STEAP1	13-012	L	2	AR+/SYP-	0	10	30	60	250	Visceral	93	6
PSMA	13-042	M	1	AR+/SYP+	30	20	20	30	150	Visceral	200	93		STEAP1	13-012	L	3	AR+/SYP-	0	10	30	60	250	Visceral	93	6
PSMA	13-042	M	2	AR+/SYP+	30	20	20	30	150	Visceral	200	93		STEAP1	13-012	OO	1	AR+/SYP-	20	10	20	50	200	Bone	200	0
PSMA	13-042	O	1	AR+/SYP-	100	0	0	0	0	Visceral	200	12		STEAP1	13-042	JJ	1	AR+/SYP-	0	20	80	0	180	Bone	200	4
PSMA	13-042	O	2	AR+/SYP-	100	0	0	0	0	Visceral	200	12		STEAP1	13-042	JJ	2	AR+/SYP-	0	70	30	0	130	Bone	200	4
PSMA	13-042	O	3	AR+/SYP-	100	0	0	0	0	Visceral	200	12		STEAP1	13-042	JJ	3	AR+/SYP-	0	10	60	30	220	Bone	200	4
PSMA	13-084	H	1	AR-/SYP+	100	0	0	0	0	Visceral	0	197		STEAP1	13-042	M	1	AR+/SYP+	30	20	30	20	140	Visceral	200	93
PSMA	13-084	H	2	AR-/SYP+	100	0	0	0	0	Visceral	0	197		STEAP1	13-042	M	2	AR+/SYP+	40	10	40	10	120	Visceral	200	93
PSMA	13-084	II	1	AR-/SYP+	100	0	0	0	0	Visceral	0	50		STEAP1	13-042	M	3	AR+/SYP+	40	10	40	10	120	Visceral	200	93
PSMA	13-084	II	2	AR-/SYP+	100	0	0	0	0	Visceral	0	50		STEAP1	13-042	O	1	AR+/SYP-	99	0	0	1	3	Visceral	200	12
PSMA	13-084	II	3	AR-/SYP+	100	0	0	0	0	Visceral	0	50		STEAP1	13-042	O	2	AR+/SYP-	100	0	0	0	0	Visceral	200	12
PSMA	13-099	H	1	AR-/SYP-	100	0	0	0	0	Visceral	0	0		STEAP1	13-042	O	3	AR+/SYP-	100	0	0	0	0	Visceral	200	12
PSMA	13-099	H	2	AR-/SYP-	100	0	0	0	0	Visceral	0	0		STEAP1	13-084	H	1	AR-/SYP+	100	0	0	0	0	Visceral	0	197
PSMA	13-099	H	3	AR-/SYP-	100	0	0	0	0	Visceral	0	0		STEAP1	13-084	H	2	AR-/SYP+	100	0	0	0	0	Visceral	0	197
PSMA	13-099	J	1	AR-/SYP-	20	80	0	0	80	Visceral	0	0		STEAP1	13-084	II	1	AR-/SYP+	10	0	0	90	270	Visceral	0	50
PSMA	13-099	J	2	AR-/SYP-	20	80	0	0	80	Visceral	0	0		STEAP1	13-084	II	2	AR-/SYP+	10	0	0	90	270	Visceral	0	50
PSMA	13-099	J	3	AR-/SYP-	60	40	0	0	40	Visceral	0	0		STEAP1	13-084	II	3	AR-/SYP+	10	0	0	90	270	Visceral	0	50
PSMA	13-101	K	1	AR+/SYP-	70	0	0	30	90	Lymph Node	200	0		STEAP1	13-099	H	1	AR-/SYP-	70	10	10	10	60	Visceral	0	0
PSMA	13-101	K	2	AR+/SYP-	50	0	0	50	150	Lymph Node	200	0		STEAP1	13-099	H	2	AR-/SYP-	70	10	10	10	60	Visceral	0	0
PSMA	13-101	K	3	AR+/SYP-	60	0	10	30	110	Lymph Node	200	0		STEAP1	13-099	H	3	AR-/SYP-	50	10	10	30	120	Visceral	0	0
PSMA	13-101	SS	1	AR+/SYP-	20	0	0	80	240	Bone	200	1		STEAP1	13-099	J	1	AR-/SYP-	0	9	64	27	218	Visceral	0	0
PSMA	13-101	SS	2	AR+/SYP-	20	0	0	80	240	Bone	200	1		STEAP1	13-099	J	2	AR-/SYP-	0	0	60	40	240	Visceral	0	0
PSMA	13-101	SS	3	AR+/SYP-	20	0	0	80	240	Bone	200	1		STEAP1	13-099	J	3	AR-/SYP-	10	10	50	30	200	Visceral	0	0
PSMA	13-101	UU	1	AR+/SYP+	0	0	0	100	300	Bone	200	43		STEAP1	13-101	K	1	AR+/SYP-	90	0	0	10	30	Lymph Node	200	0
PSMA	13-101	UU	2	AR+/SYP+	0	0	0	100	300	Bone	200	43		STEAP1	13-101	K	2	AR+/SYP-	90	0	0	10	30	Lymph Node	200	0
PSMA	13-101	UU	3	AR+/SYP+	0	0	0	100	300	Bone	200	43		STEAP1	13-101	K	3	AR+/SYP-	70	0	0	30	90	Lymph Node	200	0
PSMA	13-104	I	1	AR+/SYP+	50	0	10	40	140	Lymph Node	200	25		STEAP1	13-101	SS	1	AR+/SYP-	10	0	0	90	270	Bone	200	1
PSMA	13-104	I	2	AR+/SYP+	60	0	10	30	110	Lymph Node	200	25		STEAP1	13-101	SS	2	AR+/SYP-	10	0	0	90	270	Bone	200	1
PSMA	13-104	I	3	AR+/SYP+	10	0	0	90	270	Lymph Node	200	25		STEAP1	13-101	SS	3	AR+/SYP-	10	0	0	90	270	Bone	200	1
PSMA	13-104	K	1	AR+/SYP+	0	0	20	80	280	Lymph Node	200	39		STEAP1	13-101	UU	1	AR+/SYP+	10	0	0	90	270	Bone	200	43
PSMA	13-104	K	2	AR+/SYP+	0	0	20	80	280	Lymph Node	200	39		STEAP1	13-101	UU	2	AR+/SYP+	10	0	0	90	270	Bone	200	43
PSMA	13-104	K	3	AR+/SYP+	0	0	20	80	280	Lymph Node	200	39		STEAP1	13-101	UU	3	AR+/SYP+	10	0	0	90	270	Bone	200	43
PSMA	13-104	OO	1	AR+/SYP+	0	0	20	80	280	Bone	200	20		STEAP1	13-104	I	1	AR+/SYP+	0	10	20	70	260	Lymph Node	200	25
PSMA	13-104	OO	2	AR+/SYP+	0	0	20	80	280	Bone	200	20		STEAP1	13-104	I	2	AR+/SYP+	10	10	30	50	220	Lymph Node	200	25
PSMA	13-104	OO	3	AR+/SYP+	0	0	20	80	280	Bone	200	20		STEAP1	13-104	I	3	AR+/SYP+	10	10	30	50	220	Lymph Node	200	25
PSMA	13-117	BB	1	AR-/SYP-	98	0	0	2	6	Visceral	0	0		STEAP1	13-104	K	1	AR+/SYP+	0	10	80	10	200	Lymph Node	200	39
PSMA	13-117	BB	2	AR-/SYP-	98	0	0	2	6	Visceral	0	0		STEAP1	13-104	K	2	AR+/SYP+	0	10	80	10	200	Lymph Node	200	39
PSMA	13-117	BB	3	AR-/SYP-	98	0	0	2	6	Visceral	0	0		STEAP1	13-104	K	3	AR+/SYP+	0	10	10	80	270	Lymph Node	200	39
PSMA	13-117	H	1	AR-/SYP-	30	0	20	50	190	Bone	0	0		STEAP1	13-104	OO	1	AR+/SYP+	0	20	80	0	180	Bone	200	20
PSMA	13-117	H	2	AR-/SYP-	99	0	0	1	3	Bone	0	0		STEAP1	13-104	OO	2	AR+/SYP+	0	20	80	0	180	Bone	200	20
PSMA	13-117	H	3	AR-/SYP-	40	0	10	50	170	Bone	0	0		STEAP1	13-104	OO	3	AR+/SYP+	0	20	80	0	180	Bone	200	20
PSMA	13-117	OO	1	AR-/SYP-	90	0	0	10	30	Bone	0	0		STEAP1	13-117	BB	1	AR-/SYP-	90	10	0	0	10	Visceral	0	0
PSMA	13-117	OO	2	AR-/SYP-	90	0	0	10	30	Bone	0	0		STEAP1	13-117	BB	2	AR-/SYP-	50	10	10	30	120	Visceral	0	0
PSMA	13-122	H	1	AR+/SYP-	10	0	0	90	270	Visceral	80	0		STEAP1	13-117	BB	3	AR-/SYP-	100	0	0	0	0	Visceral	0	0
PSMA	13-122	H	2	AR+/SYP-	10	0	0	90	270	Visceral	80	0		STEAP1	13-117	H	1	AR-/SYP-	70	10	10	10	60	Bone	0	0
PSMA	13-122	H	3	AR+/SYP-	20	0	0	80	240	Visceral	80	0		STEAP1	13-117	H	2	AR-/SYP-	70	10	10	10	60	Bone	0	0
PSMA	13-122	II	1	AR+/SYP-	10	0	0	90	270	Bone	187	1		STEAP1	13-117	H	3	AR-/SYP-	50	10	20	20	110	Bone	0	0
PSMA	13-122	II	2	AR+/SYP-	10	0	0	90	270	Bone	187	1		STEAP1	13-117	OO	1	AR-/SYP-	50	50	0	0	50	Bone	0	0
PSMA	13-122	II	3	AR+/SYP-	10	0	0	90	270	Bone	187	1		STEAP1	13-117	OO	2	AR-/SYP-	90	10	0	0	10	Bone	0	0
PSMA	13-122	OO	1	AR+/SYP-	20	0	0	80	240	Bone	200	0		STEAP1	13-117	OO	3	AR-/SYP-	70	30	0	0	30	Bone	0	0
PSMA	13-122	OO	2	AR+/SYP-	10	0	0	90	270	Bone	200	0		STEAP1	13-122	H	1	AR+/SYP-	10	10	30	50	220	Visceral	80	0
PSMA	13-122	OO	3	AR+/SYP-	0	0	0	100	300	Bone	200	0		STEAP1	13-122	H	2	AR+/SYP-	10	10	30	50	220	Visceral	80	0
PSMA	14-031	GG	1	AR+/SYP-	20	0	0	80	240	Bone	200	0		STEAP1	13-122	H	3	AR+/SYP-	10	10	30	50	220	Visceral	80	0
PSMA	14-031	GG	2	AR+/SYP-	40	0	0	60	180	Bone	200	0		STEAP1	13-122	II	1	AR+/SYP-	70	10	10	10	60	Bone	187	1
PSMA	14-031	H	1	AR+/SYP-	10	0	40	50	230	Visceral	100	0		STEAP1	13-122	II	2	AR+/SYP-	70	10	10	10	60	Bone	187	1
PSMA	14-031	H	2	AR+/SYP-	10	0	40	50	230	Visceral	100	0		STEAP1	13-122	II	3	AR+/SYP-	60	10	20	10	80	Bone	187	1
PSMA	14-031	H	3	AR+/SYP-	20	0	0	80	240	Visceral	100	0		STEAP1	13-122	OO	1	AR+/SYP-	30	10	20	40	170	Bone	200	0
PSMA	14-031	K	1	AR+/SYP-	30	0	0	70	210	Lymph Node	197	0		STEAP1	13-122	OO	2	AR+/SYP-	40	10	20	30	140	Bone	200	0
PSMA	14-031	K	2	AR+/SYP-	30	0	0	70	210	Lymph Node	197	0		STEAP1	13-122	OO	3	AR+/SYP-	0	10	20	70	260	Bone	200	0
PSMA	14-031	K	3	AR+/SYP-	30	0	0	70	210	Lymph Node	197	0		STEAP1	14-031	GG	1	AR+/SYP-	10	30	30	30	180	Bone	200	0
PSMA	14-039	E	1	AR-/SYP-	90	0	0	10	30	Visceral	0	9		STEAP1	14-031	GG	2	AR+/SYP-	10	30	30	30	180	Bone	200	0
PSMA	14-039	E	2	AR-/SYP-	80	0	0	20	60	Visceral	0	9		STEAP1	14-031	H	1	AR+/SYP-	100	0	0	0	0	Visceral	100	0
PSMA	14-039	K	1	AR-/SYP+	40	0	0	60	180	Visceral	0	53		STEAP1	14-031	H	2	AR+/SYP-	90	10	0	0	10	Visceral	100	0
PSMA	14-039	K	2	AR-/SYP+	50	0	0	50	150	Visceral	0	53		STEAP1	14-031	H	3	AR+/SYP-	100	0	0	0	0	Visceral	100	0
PSMA	14-043	CC	1	AR+/SYP-	50	0	0	50	150	Bone	200	0		STEAP1	14-031	K	1	AR+/SYP-	0	10	20	70	260	Lymph Node	197	0
PSMA	14-043	CC	2	AR+/SYP-	40	0	0	60	180	Bone	200	0		STEAP1	14-031	K	2	AR+/SYP-	0	10	10	80	270	Lymph Node	197	0
PSMA	14-043	CC	3	AR+/SYP-	30	0	0	70	210	Bone	200	0		STEAP1	14-031	K	3	AR+/SYP-	0	10	70	20	210	Lymph Node	197	0
PSMA	14-043	H	1	AR+/SYP-	90	0	0	10	30	Visceral	200	8		STEAP1	14-039	E	1	AR-/SYP-	10	10	70	10	180	Visceral	0	9
PSMA	14-043	H	2	AR+/SYP-	80	0	10	10	50	Visceral	200	8		STEAP1	14-039	E	2	AR-/SYP-	10	10	70	10	180	Visceral	0	9
PSMA	14-043	OO	1	AR+/SYP+	78	0	20	2	46	Bone	200	140		STEAP1	14-039	E	3	AR-/SYP-	0	10	30	60	250	Visceral	0	9
PSMA	14-043	OO	2	AR+/SYP+	70	0	20	10	70	Bone	200	140		STEAP1	14-039	K	1	AR-/SYP+	0	10	40	50	240	Visceral	0	53
PSMA	14-043	OO	3	AR+/SYP+	70	0	20	10	70	Bone	200	140		STEAP1	14-039	K	2	AR-/SYP+	10	10	50	30	200	Visceral	0	53
PSMA	14-053	AA	1	AR+/SYP-	98	0	0	2	6	Bone	125	4		STEAP1	14-043	CC	1	AR+/SYP-	70	30	0	0	30	Bone	200	0
PSMA	14-053	AA	2	AR+/SYP-	98	0	0	2	6	Bone	125	4		STEAP1	14-043	CC	2	AR+/SYP-	70	30	0	0	30	Bone	200	0
PSMA	14-053	AA	3	AR+/SYP-	98	0	0	2	6	Bone	125	4		STEAP1	14-043	CC	3	AR+/SYP-	70	30	0	0	30	Bone	200	0
PSMA	14-053	H	1	AR+/SYP-	80	0	0	20	60	Visceral	165	5		STEAP1	14-043	H	1	AR+/SYP-	40	30	20	10	100	Visceral	200	8
PSMA	14-053	H	2	AR+/SYP-	80	0	0	20	60	Visceral	165	5		STEAP1	14-043	H	2	AR+/SYP-	40	30	20	10	100	Visceral	200	8
PSMA	14-053	H	3	AR+/SYP-	90	0	0	10	30	Visceral	165	5		STEAP1	14-043	H	3	AR+/SYP-	20	30	30	20	150	Visceral	200	8
PSMA	14-053	O	1	AR+/SYP-	90	0	0	10	30	Lymph Node	95	1		STEAP1	14-043	OO	1	AR+/SYP+	0	0	70	30	230	Bone	200	140
PSMA	14-053	O	2	AR+/SYP-	90	0	0	10	30	Lymph Node	95	1		STEAP1	14-043	OO	2	AR+/SYP+	0	0	70	30	230	Bone	200	140
PSMA	14-053	O	3	AR+/SYP-	90	0	0	10	30	Lymph Node	95	1		STEAP1	14-043	OO	3	AR+/SYP+	0	0	70	30	230	Bone	200	140
PSMA	14-077	K	1	AR+/SYP-	0	0	0	100	300	Visceral	200	16		STEAP1	14-053	AA	1	AR+/SYP-	0	30	40	30	200	Bone	125	4
PSMA	14-077	K	2	AR+/SYP-	10	0	0	90	270	Visceral	200	16		STEAP1	14-053	AA	2	AR+/SYP-	0	30	30	40	210	Bone	125	4
PSMA	14-077	K	3	AR+/SYP-	20	0	0	80	240	Visceral	200	16		STEAP1	14-053	AA	3	AR+/SYP-	0	30	30	40	210	Bone	125	4
PSMA	14-077	N	1	AR+/SYP-	10	0	0	90	270	Visceral	200	2		STEAP1	14-053	H	1	AR+/SYP-	30	10	30	30	160	Visceral	165	5
PSMA	14-077	N	2	AR+/SYP-	10	0	0	90	270	Visceral	200	2		STEAP1	14-053	H	2	AR+/SYP-	60	10	10	20	90	Visceral	165	5
PSMA	14-077	N	3	AR+/SYP-	10	0	0	90	270	Visceral	200	2		STEAP1	14-053	H	3	AR+/SYP-	60	10	10	20	90	Visceral	165	5
PSMA	14-091	E	1	AR+/SYP-	60	0	10	30	110	Visceral	55	3		STEAP1	14-053	O	1	AR+/SYP-	10	40	40	10	150	Lymph Node	95	1
PSMA	14-091	E	2	AR+/SYP-	70	0	10	20	80	Visceral	55	3		STEAP1	14-053	O	2	AR+/SYP-	10	40	40	10	150	Lymph Node	95	1
PSMA	14-091	E	3	AR+/SYP-	70	0	0	30	90	Visceral	55	3		STEAP1	14-053	O	3	AR+/SYP-	10	40	40	10	150	Lymph Node	95	1
PSMA	14-091	PP	1	AR+/SYP-	10	0	0	90	270	Bone	193	10		STEAP1	14-077	K	1	AR+/SYP-	20	10	60	10	160	Visceral	200	16
PSMA	14-091	PP	2	AR+/SYP-	10	0	0	90	270	Bone	193	10		STEAP1	14-077	K	2	AR+/SYP-	0	10	40	50	240	Visceral	200	16
PSMA	14-091	PP	3	AR+/SYP-	10	0	0	90	270	Bone	193	10		STEAP1	14-077	K	3	AR+/SYP-	20	10	60	10	160	Visceral	200	16
PSMA	14-091	TT	1	AR+/SYP-	100	0	0	0	0	Bone	200	0		STEAP1	14-077	N	1	AR+/SYP-	40	20	20	20	120	Visceral	200	2
PSMA	14-091	TT	2	AR+/SYP-	100	0	0	0	0	Bone	200	0		STEAP1	14-077	N	2	AR+/SYP-	40	20	20	20	120	Visceral	200	2
PSMA	14-091	TT	3	AR+/SYP-	100	0	0	0	0	Bone	200	0		STEAP1	14-077	N	3	AR+/SYP-	40	20	20	20	120	Visceral	200	2
PSMA	14-096	FF	1	AR+/SYP-	30	0	0	70	210	Bone	160	0		STEAP1	14-091	E	1	AR+/SYP-	0	10	40	50	240	Visceral	55	3
PSMA	14-096	FF	2	AR+/SYP-	20	0	0	80	240	Bone	160	0		STEAP1	14-091	E	2	AR+/SYP-	0	10	40	50	240	Visceral	55	3
PSMA	14-096	FF	3	AR+/SYP-	10	0	0	90	270	Bone	160	0		STEAP1	14-091	E	3	AR+/SYP-	0	10	40	50	240	Visceral	55	3
PSMA	14-096	II	1	AR+/SYP-	10	0	0	90	270	Bone	92	0		STEAP1	14-091	TT	1	AR+/SYP-	0	10	60	30	220	Bone	200	0
PSMA	14-096	II	2	AR+/SYP-	10	0	0	90	270	Bone	92	0		STEAP1	14-091	TT	2	AR+/SYP-	0	10	60	30	220	Bone	200	0
PSMA	14-096	II	3	AR+/SYP-	10	0	0	90	270	Bone	92	0		STEAP1	14-091	TT	3	AR+/SYP-	0	10	60	30	220	Bone	200	0
PSMA	14-105	I	1	AR+/SYP+	100	0	0	0	0	Lymph Node	160	42		STEAP1	14-096	FF	1	AR+/SYP-	0	10	10	80	270	Bone	160	0
PSMA	14-105	I	2	AR+/SYP+	100	0	0	0	0	Lymph Node	160	42		STEAP1	14-096	FF	2	AR+/SYP-	0	10	10	80	270	Bone	160	0
PSMA	14-105	I	3	AR+/SYP+	100	0	0	0	0	Lymph Node	160	42		STEAP1	14-096	FF	3	AR+/SYP-	0	10	10	80	270	Bone	160	0
PSMA	14-105	J	1	AR+/SYP-	100	0	0	0	0	Visceral	150	0		STEAP1	14-096	II	1	AR+/SYP-	0	10	10	80	270	Bone	92	0
PSMA	14-105	J	2	AR+/SYP-	100	0	0	0	0	Visceral	150	0		STEAP1	14-096	II	2	AR+/SYP-	0	10	10	80	270	Bone	92	0
PSMA	14-105	J	3	AR+/SYP-	100	0	0	0	0	Visceral	150	0		STEAP1	14-096	II	3	AR+/SYP-	0	10	10	80	270	Bone	92	0
PSMA	14-105	VV	1	AR+/SYP+	70	0	0	30	90	Bone	143	48		STEAP1	14-105	I	1	AR+/SYP+	20	10	20	50	200	Lymph Node	160	42
PSMA	14-105	VV	2	AR+/SYP+	30	0	0	70	210	Bone	143	48		STEAP1	14-105	I	2	AR+/SYP+	30	10	20	40	170	Lymph Node	160	42
PSMA	14-105	VV	3	AR+/SYP+	30	0	40	30	170	Bone	143	48		STEAP1	14-105	I	3	AR+/SYP+	30	10	20	40	170	Lymph Node	160	42
PSMA	15-003	GG	1	AR+/SYP-	99	0	0	1	3	Bone	200	0		STEAP1	14-105	J	1	AR+/SYP-	30	10	30	30	160	Visceral	150	0
PSMA	15-003	GG	2	AR+/SYP-	98	0	0	2	6	Bone	200	0		STEAP1	14-105	J	2	AR+/SYP-	30	10	30	30	160	Visceral	150	0
PSMA	15-003	GG	3	AR+/SYP-	90	0	0	10	30	Bone	200	0		STEAP1	14-105	J	3	AR+/SYP-	30	10	30	30	160	Visceral	150	0
PSMA	15-003	H	1	AR+/SYP-	100	0	0	0	0	Visceral	200	4		STEAP1	14-105	VV	1	AR+/SYP+	10	10	40	40	210	Bone	143	48
PSMA	15-003	H	2	AR+/SYP-	99	0	0	1	3	Visceral	200	4		STEAP1	14-105	VV	2	AR+/SYP+	0	10	30	60	250	Bone	143	48
PSMA	15-003	H	3	AR+/SYP-	99	0	0	1	3	Visceral	200	4		STEAP1	14-105	VV	3	AR+/SYP+	10	0	30	60	240	Bone	143	48
PSMA	15-010	H	1	AR-/SYP+	100	0	0	0	0	Visceral	0	157		STEAP1	15-003	GG	1	AR+/SYP-	70	10	10	10	60	Bone	200	0
PSMA	15-010	H	2	AR-/SYP+	100	0	0	0	0	Visceral	0	157		STEAP1	15-003	GG	2	AR+/SYP-	70	10	10	10	60	Bone	200	0
PSMA	15-010	H	3	AR-/SYP+	100	0	0	0	0	Visceral	0	157		STEAP1	15-003	GG	3	AR+/SYP-	60	0	30	10	90	Bone	200	0
PSMA	15-010	K	1	AR-/SYP-	20	0	0	80	240	Lymph Node	0	1		STEAP1	15-003	H	1	AR+/SYP-	70	30	0	0	30	Visceral	200	4
PSMA	15-010	K	2	AR-/SYP-	40	0	0	60	180	Lymph Node	0	1		STEAP1	15-003	H	2	AR+/SYP-	40	60	0	0	60	Visceral	200	4
PSMA	15-010	K	3	AR-/SYP-	20	0	0	80	240	Lymph Node	0	1		STEAP1	15-003	H	3	AR+/SYP-	30	30	30	10	120	Visceral	200	4
PSMA	15-019	CC	1	AR+/SYP-	10	0	0	90	270	Bone	43	7		STEAP1	15-010	H	1	AR-/SYP+	50	10	10	30	120	Visceral	0	157
PSMA	15-019	HH	1	AR+/SYP-	50	0	0	50	150	Bone	120	1		STEAP1	15-010	H	2	AR-/SYP+	30	10	30	30	160	Visceral	0	157
PSMA	15-019	HH	2	AR+/SYP-	10	0	0	90	270	Bone	120	1		STEAP1	15-010	H	3	AR-/SYP+	80	0	10	10	50	Visceral	0	157
PSMA	15-019	HH	3	AR+/SYP-	10	0	0	90	270	Bone	120	1		STEAP1	15-010	K	1	AR-/SYP-	20	40	20	20	140	Lymph Node	0	1
PSMA	15-023	I	1	AR+/SYP+	100	0	0	0	0	Visceral	200	32		STEAP1	15-010	K	2	AR-/SYP-	20	20	30	30	170	Lymph Node	0	1
PSMA	15-023	I	2	AR+/SYP+	100	0	0	0	0	Visceral	200	32		STEAP1	15-010	K	3	AR-/SYP-	0	20	40	40	220	Lymph Node	0	1
PSMA	15-023	I	3	AR+/SYP+	100	0	0	0	0	Visceral	200	32		STEAP1	15-019	CC	1	AR+/SYP-	30	0	30	40	180	Bone	43	7
PSMA	15-023	L	1	AR+/SYP-	100	0	0	0	0	Lymph Node	200	2		STEAP1	15-019	HH	1	AR+/SYP-	0	0	20	80	280	Bone	120	1
PSMA	15-023	L	2	AR+/SYP-	100	0	0	0	0	Lymph Node	200	2		STEAP1	15-019	HH	2	AR+/SYP-	0	0	20	80	280	Bone	120	1
PSMA	15-023	L	3	AR+/SYP-	100	0	0	0	0	Lymph Node	200	2		STEAP1	15-019	HH	3	AR+/SYP-	0	0	20	80	280	Bone	120	1
PSMA	15-023	LL	1	AR+/SYP-	100	0	0	0	0	Bone	200	3		STEAP1	15-023	I	1	AR+/SYP+	20	10	70	0	150	Visceral	200	32
PSMA	15-023	LL	2	AR+/SYP-	100	0	0	0	0	Bone	200	3		STEAP1	15-023	I	2	AR+/SYP+	40	30	30	0	90	Visceral	200	32
PSMA	15-023	LL	3	AR+/SYP-	100	0	0	0	0	Bone	200	3		STEAP1	15-023	I	3	AR+/SYP+	30	60	10	0	80	Visceral	200	32
PSMA	15-069	I	1	AR+/SYP+	10	0	60	30	210	Visceral	200	30		STEAP1	15-023	L	1	AR+/SYP-	30	10	30	30	160	Lymph Node	200	2
PSMA	15-069	I	2	AR+/SYP+	10	0	60	30	210	Visceral	200	30		STEAP1	15-023	L	2	AR+/SYP-	30	10	30	30	160	Lymph Node	200	2
PSMA	15-069	I	3	AR+/SYP+	10	0	60	30	210	Visceral	200	30		STEAP1	15-023	L	3	AR+/SYP-	10	10	50	30	200	Lymph Node	200	2
PSMA	15-069	KK	1	AR+/SYP+	10	0	20	70	250	Bone	200	20		STEAP1	15-023	LL	1	AR+/SYP-	0	10	60	30	220	Bone	200	3
PSMA	15-069	KK	2	AR+/SYP+	10	0	10	80	260	Bone	200	20		STEAP1	15-023	LL	2	AR+/SYP-	0	10	60	30	220	Bone	200	3
PSMA	15-069	KK	3	AR+/SYP+	10	0	0	90	270	Bone	200	20		STEAP1	15-023	LL	3	AR+/SYP-	0	10	60	30	220	Bone	200	3
PSMA	15-069	P	1	AR+/SYP-	0	0	0	100	300	Visceral	200	2		STEAP1	15-069	I	1	AR+/SYP+	0	30	60	10	180	Visceral	200	30
PSMA	15-069	P	2	AR+/SYP-	0	0	50	50	250	Visceral	200	2		STEAP1	15-069	I	2	AR+/SYP+	0	40	30	30	190	Visceral	200	30
PSMA	15-069	P	3	AR+/SYP-	0	0	40	60	260	Visceral	200	2		STEAP1	15-069	I	3	AR+/SYP+	0	20	40	40	220	Visceral	200	30
PSMA	15-090	H	1	AR+/SYP-	60	0	10	30	110	Visceral	50	0		STEAP1	15-069	KK	1	AR+/SYP+	0	0	20	80	280	Bone	200	20
PSMA	15-090	H	2	AR+/SYP-	98	0	0	2	6	Visceral	50	0		STEAP1	15-069	KK	2	AR+/SYP+	0	0	20	80	280	Bone	200	20
PSMA	15-090	H	3	AR+/SYP-	90	0	0	10	30	Visceral	50	0		STEAP1	15-069	KK	3	AR+/SYP+	0	0	20	80	280	Bone	200	20
PSMA	15-090	I	1	AR+/SYP-	90	0	0	10	30	Visceral	77	0		STEAP1	15-069	P	1	AR+/SYP-	50	10	20	20	110	Visceral	200	2
PSMA	15-090	I	2	AR+/SYP-	70	0	20	10	70	Visceral	77	0		STEAP1	15-069	P	2	AR+/SYP-	50	10	20	20	110	Visceral	200	2
PSMA	15-090	I	3	AR+/SYP-	70	0	0	30	90	Visceral	77	0		STEAP1	15-069	P	3	AR+/SYP-	60	10	10	20	90	Visceral	200	2
PSMA	15-090	LL	1	AR+/SYP-	98	0	0	2	6	Bone	90	0		STEAP1	15-090	H	1	AR+/SYP-	0	20	40	40	220	Visceral	50	0
PSMA	15-090	LL	2	AR+/SYP-	98	0	0	2	6	Bone	90	0		STEAP1	15-090	H	2	AR+/SYP-	0	20	40	40	220	Visceral	50	0
PSMA	15-090	LL	3	AR+/SYP-	99	0	0	1	3	Bone	90	0		STEAP1	15-090	H	3	AR+/SYP-	0	20	40	40	220	Visceral	50	0
PSMA	15-096	FF	1	AR+/SYP-	20	0	0	80	240	Bone	190	0		STEAP1	15-090	I	1	AR+/SYP-	0	0	20	80	280	Visceral	77	0
PSMA	15-096	FF	2	AR+/SYP-	30	0	0	70	210	Bone	190	0		STEAP1	15-090	I	2	AR+/SYP-	0	0	20	80	280	Visceral	77	0
PSMA	15-096	FF	3	AR+/SYP-	30	0	0	70	210	Bone	190	0		STEAP1	15-090	I	3	AR+/SYP-	0	0	40	60	260	Visceral	77	0
PSMA	15-096	H	1	AR+/SYP-	50	0	20	30	130	Visceral	123	0		STEAP1	15-090	LL	1	AR+/SYP-	0	0	10	90	290	Bone	90	0
PSMA	15-096	H	2	AR+/SYP-	70	0	0	30	90	Visceral	123	0		STEAP1	15-090	LL	2	AR+/SYP-	0	0	10	90	290	Bone	90	0
PSMA	15-096	H	3	AR+/SYP-	50	0	20	30	130	Visceral	123	0		STEAP1	15-090	LL	3	AR+/SYP-	0	10	30	60	250	Bone	90	0
PSMA	15-096	L	1	AR+/SYP+	0	0	20	80	280	Visceral	182	92		STEAP1	15-096	FF	1	AR+/SYP-	50	0	40	10	110	Bone	190	0
PSMA	15-096	L	2	AR+/SYP+	0	0	20	80	280	Visceral	182	92		STEAP1	15-096	FF	2	AR+/SYP-	60	0	20	20	100	Bone	190	0
PSMA	15-096	L	3	AR+/SYP+	0	0	20	80	280	Visceral	182	92		STEAP1	15-096	FF	3	AR+/SYP-	80	0	10	10	50	Bone	190	0
PSMA	16-052	BB	1	AR+/SYP-	10	0	0	90	270	Bone	130	7		STEAP1	15-096	H	1	AR+/SYP-	70	10	10	10	60	Visceral	123	0
PSMA	16-052	BB	2	AR+/SYP-	0	0	20	80	280	Bone	130	7		STEAP1	15-096	H	2	AR+/SYP-	40	20	20	20	120	Visceral	123	0
PSMA	16-052	BB	3	AR+/SYP-	10	0	0	90	270	Bone	130	7		STEAP1	15-096	H	3	AR+/SYP-	20	10	60	10	160	Visceral	123	0
PSMA	16-052	JJ	1	AR+/SYP+	10	0	0	90	270	Bone	83	25		STEAP1	15-096	L	1	AR+/SYP+	0	0	20	80	280	Visceral	182	92
PSMA	16-052	JJ	2	AR+/SYP+	10	0	0	90	270	Bone	83	25		STEAP1	15-096	L	2	AR+/SYP+	0	0	80	20	220	Visceral	182	92
PSMA	16-071	H	1	AR-/SYP+	100	0	0	0	0	Visceral	0	200		STEAP1	15-096	L	3	AR+/SYP+	0	0	40	60	260	Visceral	182	92
PSMA	16-071	H	2	AR-/SYP+	100	0	0	0	0	Visceral	0	200		STEAP1	16-052	BB	1	AR+/SYP-	30	10	30	30	160	Bone	130	7
PSMA	16-071	H	3	AR-/SYP+	100	0	0	0	0	Visceral	0	200		STEAP1	16-052	BB	2	AR+/SYP-	30	10	30	30	160	Bone	130	7
PSMA	16-071	I	1	AR-/SYP+	100	0	0	0	0	Visceral	0	200		STEAP1	16-052	BB	3	AR+/SYP-	30	10	30	30	160	Bone	130	7
PSMA	16-071	I	2	AR-/SYP+	100	0	0	0	0	Visceral	0	200		STEAP1	16-052	JJ	1	AR+/SYP+	30	10	60	0	130	Bone	83	25
PSMA	16-071	I	3	AR-/SYP+	100	0	0	0	0	Visceral	0	200		STEAP1	16-052	JJ	2	AR+/SYP+	30	10	60	0	130	Bone	83	25
PSMA	16-071	KK	1	AR-/SYP+	100	0	0	0	0	Bone	0	190		STEAP1	16-052	JJ	3	AR+/SYP+	10	10	60	20	190	Bone	83	25
PSMA	16-080	FF	1	AR-/SYP+	100	0	0	0	0	Bone	0	53		STEAP1	16-071	H	1	AR-/SYP+	10	0	80	10	190	Visceral	0	200
PSMA	16-080	FF	2	AR-/SYP+	100	0	0	0	0	Bone	0	53		STEAP1	16-071	H	2	AR-/SYP+	10	0	80	10	190	Visceral	0	200
PSMA	16-080	FF	3	AR-/SYP+	100	0	0	0	0	Bone	0	53		STEAP1	16-071	H	3	AR-/SYP+	10	0	80	10	190	Visceral	0	200
PSMA	16-080	L	1	AR-/SYP+	100	0	0	0	0	Visceral	0	135		STEAP1	16-071	I	1	AR-/SYP+	0	20	80	0	180	Visceral	0	200
PSMA	16-080	L	2	AR-/SYP+	100	0	0	0	0	Visceral	0	135		STEAP1	16-071	I	2	AR-/SYP+	50	0	20	30	130	Visceral	0	200
PSMA	16-080	LL	1	AR-/SYP+	100	0	0	0	0	Bone	0	82		STEAP1	16-071	I	3	AR-/SYP+	40	0	30	30	150	Visceral	0	200
PSMA	16-080	LL	2	AR-/SYP+	100	0	0	0	0	Bone	0	82		STEAP1	16-071	KK	1	AR-/SYP+	80	0	10	10	50	Bone	0	190
PSMA	16-101	EE	1	AR+/SYP-	20	0	0	80	240	Bone	200	22		STEAP1	16-080	FF	1	AR-/SYP+	100	0	0	0	0	Bone	0	53
PSMA	16-101	J	1	AR+/SYP+	0	0	0	100	300	Visceral	200	22		STEAP1	16-080	FF	2	AR-/SYP+	100	0	0	0	0	Bone	0	53
PSMA	16-101	J	2	AR+/SYP+	0	0	0	100	300	Visceral	200	22		STEAP1	16-080	FF	3	AR-/SYP+	100	0	0	0	0	Bone	0	53
PSMA	16-101	J	3	AR+/SYP+	10	0	0	90	270	Visceral	200	0		STEAP1	16-080	L	1	AR-/SYP+	100	0	0	0	0	Visceral	0	135
PSMA	16-101	N	1	AR+/SYP-	0	0	0	100	300	Visceral	200	0		STEAP1	16-080	L	2	AR-/SYP+	100	0	0	0	0	Visceral	0	135
PSMA	16-101	N	2	AR+/SYP-	0	0	0	100	300	Visceral	200	0		STEAP1	16-080	L	3	AR-/SYP+	100	0	0	0	0	Visceral	0	135
PSMA	16-101	N	3	AR+/SYP-	0	0	0	100	300	Visceral	200	13		STEAP1	16-080	LL	1	AR-/SYP+	40	60	0	0	60	Bone	0	82
PSMA	17-007	AA	1	AR+/SYP-	100	0	0	0	0	Bone	200	13		STEAP1	16-080	LL	2	AR-/SYP+	70	30	0	0	30	Bone	0	82
PSMA	17-007	AA	2	AR+/SYP-	100	0	0	0	0	Bone	200	13		STEAP1	16-101	EE	1	AR+/SYP-	20	0	0	80	240	Bone	200	22
PSMA	17-007	AA	3	AR+/SYP-	100	0	0	0	0	Bone	200	8		STEAP1	16-101	EE	2	AR+/SYP-	20	0	0	80	240	Bone	200	22
PSMA	17-007	EE	1	AR+/SYP-	100	0	0	0	0	Bone	200	8		STEAP1	16-101	J	1	AR+/SYP+	0	0	20	80	280	Visceral	200	22
PSMA	17-007	EE	2	AR+/SYP-	100	0	0	0	0	Bone	200	8		STEAP1	16-101	J	2	AR+/SYP+	0	0	20	80	280	Visceral	200	22
PSMA	17-007	EE	3	AR+/SYP-	100	0	0	0	0	Bone	200	42		STEAP1	16-101	J	3	AR+/SYP+	0	0	20	80	280	Visceral	200	0
PSMA	17-007	H	1	AR+/SYP+	100	0	0	0	0	Visceral	100	42		STEAP1	16-101	N	1	AR+/SYP-	0	0	20	80	280	Visceral	200	0
PSMA	17-007	H	2	AR+/SYP+	100	0	0	0	0	Visceral	100	42		STEAP1	16-101	N	2	AR+/SYP-	0	0	20	80	280	Visceral	200	0
PSMA	17-007	H	3	AR+/SYP+	100	0	0	0	0	Visceral	100	200		STEAP1	16-101	N	3	AR+/SYP-	0	0	20	80	280	Visceral	200	13
PSMA	17-017	H	1	AR-/SYP+	100	0	0	0	0	Visceral	0	200		STEAP1	17-007	AA	1	AR+/SYP-	30	0	60	10	150	Bone	200	13
PSMA	17-017	H	2	AR-/SYP+	100	0	0	0	0	Visceral	0	200		STEAP1	17-007	AA	2	AR+/SYP-	10	0	70	20	200	Bone	200	13
PSMA	17-017	H	3	AR-/SYP+	100	0	0	0	0	Visceral	0	200		STEAP1	17-007	AA	3	AR+/SYP-	50	0	40	10	110	Bone	200	8
PSMA	17-017	O	1	AR-/SYP+	100	0	0	0	0	Lymph Node	0	200		STEAP1	17-007	EE	1	AR+/SYP-	10	0	0	90	270	Bone	200	8
PSMA	17-017	O	2	AR-/SYP+	100	0	0	0	0	Lymph Node	0	200		STEAP1	17-007	EE	2	AR+/SYP-	10	30	30	30	180	Bone	200	8
PSMA	17-017	O	3	AR-/SYP+	100	0	0	0	0	Lymph Node	0	4		STEAP1	17-007	EE	3	AR+/SYP-	10	30	30	30	180	Bone	200	42
PSMA	17-017	SS	1	AR+/SYP-	10	0	0	90	270	Bone	200	4		STEAP1	17-007	H	1	AR+/SYP+	0	20	60	20	200	Visceral	100	42
PSMA	17-017	SS	2	AR+/SYP-	20	0	40	40	200	Bone	200	4		STEAP1	17-007	H	2	AR+/SYP+	0	20	60	20	200	Visceral	100	42
PSMA	17-017	SS	3	AR+/SYP-	0	0	50	50	250	Bone	200	2		STEAP1	17-007	H	3	AR+/SYP+	0	10	60	30	220	Visceral	100	200
PSMA	17-022	H	1	AR+/SYP-	99	0	0	1	3	Visceral	88	2		STEAP1	17-017	H	1	AR-/SYP+	100	0	0	0	0	Visceral	0	200
PSMA	17-022	H	2	AR+/SYP-	99	0	0	1	3	Visceral	88	0		STEAP1	17-017	H	2	AR-/SYP+	90	10	0	0	10	Visceral	0	200
PSMA	17-022	JJ	1	AR+/SYP-	20	0	0	80	240	Bone	155	0		STEAP1	17-017	H	3	AR-/SYP+	70	30	0	0	30	Visceral	0	200
PSMA	17-022	JJ	2	AR+/SYP-	10	0	0	90	270	Bone	155	4		STEAP1	17-017	O	1	AR-/SYP+	100	0	0	0	0	Lymph Node	0	200
PSMA	17-033	FF	1	AR+/SYP-	50	0	0	50	150	Bone	83	4		STEAP1	17-017	O	2	AR-/SYP+	100	0	0	0	0	Lymph Node	0	200
PSMA	17-033	FF	2	AR+/SYP-	100	0	0	0	0	Bone	83	4		STEAP1	17-017	O	3	AR-/SYP+	100	0	0	0	0	Lymph Node	0	4
PSMA	17-033	FF	3	AR+/SYP-	100	0	0	0	0	Bone	83	23		STEAP1	17-017	SS	1	AR+/SYP-	0	0	10	90	290	Bone	200	4
PSMA	17-033	H	1	AR+/SYP+	99	0	0	1	3	Visceral	47	23		STEAP1	17-017	SS	2	AR+/SYP-	0	0	10	90	290	Bone	200	4
PSMA	17-033	H	2	AR+/SYP+	100	0	0	0	0	Visceral	47	23		STEAP1	17-017	SS	3	AR+/SYP-	0	0	10	90	290	Bone	200	2
PSMA	17-033	H	3	AR+/SYP+	100	0	0	0	0	Visceral	47	0		STEAP1	17-022	H	1	AR+/SYP-	60	0	10	30	110	Visceral	88	2
PSMA	17-036	H	1	AR+/SYP-	20	0	0	80	240	Visceral	133	0		STEAP1	17-022	H	2	AR+/SYP-	10	30	30	30	180	Visceral	88	0
PSMA	17-036	H	2	AR+/SYP-	20	0	0	80	240	Visceral	133	0		STEAP1	17-022	JJ	1	AR+/SYP-	0	0	0	100	300	Bone	155	0
PSMA	17-036	H	3	AR+/SYP-	30	0	0	70	210	Visceral	133	0		STEAP1	17-022	JJ	2	AR+/SYP-	0	0	0	100	300	Bone	155	4
PSMA	17-036	HH	1	AR+/SYP-	40	0	0	60	180	Bone	127	0		STEAP1	17-033	FF	1	AR+/SYP-	10	0	0	90	270	Bone	83	4
PSMA	17-036	HH	2	AR+/SYP-	20	0	0	80	240	Bone	127	0		STEAP1	17-033	FF	2	AR+/SYP-	10	0	0	90	270	Bone	83	4
PSMA	17-036	HH	3	AR+/SYP-	40	0	0	60	180	Bone	127	0		STEAP1	17-033	FF	3	AR+/SYP-	10	0	0	90	270	Bone	83	23
PSMA	17-036	L	1	AR+/SYP-	60	0	0	40	120	Lymph Node	173	0		STEAP1	17-033	H	1	AR+/SYP+	40	0	30	30	150	Visceral	47	23
PSMA	17-036	L	2	AR+/SYP-	40	0	0	60	180	Lymph Node	173	0		STEAP1	17-033	H	2	AR+/SYP+	40	0	30	30	150	Visceral	47	23
PSMA	17-036	L	3	AR+/SYP-	20	0	0	80	240	Lymph Node	173	0		STEAP1	17-033	H	3	AR+/SYP+	40	0	30	30	150	Visceral	47	0
PSMA	17-042	GG	1	AR+/SYP-	40	0	0	60	180	Bone	200	0		STEAP1	17-033	KK	1	AR+/SYP-	10	0	0	90	270	Bone	40	0
PSMA	17-042	GG	2	AR+/SYP-	40	0	0	60	180	Bone	200	0		STEAP1	17-033	KK	2	AR+/SYP-	10	0	0	90	270	Bone	40	0
PSMA	17-042	GG	3	AR+/SYP-	20	0	0	80	240	Bone	200	0		STEAP1	17-036	H	1	AR+/SYP-	100	0	0	0	0	Visceral	133	0
PSMA	17-042	H	1	AR+/SYP-	20	0	0	80	240	Visceral	200	0		STEAP1	17-036	H	2	AR+/SYP-	10	0	90	0	180	Visceral	133	0
PSMA	17-042	H	2	AR+/SYP-	20	0	0	80	240	Visceral	200	0		STEAP1	17-036	H	3	AR+/SYP-	10	0	90	0	180	Visceral	133	0
PSMA	17-042	H	3	AR+/SYP-	30	0	0	70	210	Visceral	200	0		STEAP1	17-036	HH	1	AR+/SYP-	0	20	40	40	220	Bone	127	0
PSMA	17-042	PP	1	AR+/SYP-	20	0	0	80	240	Bone	200	0		STEAP1	17-036	HH	2	AR+/SYP-	0	20	40	40	220	Bone	127	0
PSMA	17-042	PP	2	AR+/SYP-	20	0	0	80	240	Bone	200	0		STEAP1	17-036	HH	3	AR+/SYP-	0	20	40	40	220	Bone	127	0
PSMA	17-042	PP	3	AR+/SYP-	30	0	0	70	210	Bone	200	0		STEAP1	17-036	L	1	AR+/SYP-	0	0	10	90	290	Lymph Node	173	0
PSMA	17-043	I	1	AR-/SYP-	100	0	0	0	0	Visceral	3	0		STEAP1	17-036	L	2	AR+/SYP-	0	0	10	90	290	Lymph Node	173	0
PSMA	17-043	I	2	AR-/SYP-	100	0	0	0	0	Visceral	3	0		STEAP1	17-036	L	3	AR+/SYP-	0	10	20	70	260	Lymph Node	173	0
PSMA	17-043	I	3	AR-/SYP-	100	0	0	0	0	Visceral	3	0		STEAP1	17-042	GG	1	AR+/SYP-	10	0	40	50	230	Bone	200	0
PSMA	17-043	II	1	AR-/SYP-	100	0	0	0	0	Bone	0	0		STEAP1	17-042	GG	2	AR+/SYP-	10	0	40	50	230	Bone	200	0
PSMA	17-043	II	2	AR-/SYP-	99	0	0	1	3	Bone	0	0		STEAP1	17-042	GG	3	AR+/SYP-	10	0	0	90	270	Bone	200	0
PSMA	17-043	II	3	AR-/SYP-	100	0	0	0	0	Bone	0	0		STEAP1	17-042	H	1	AR+/SYP-	10	40	40	10	150	Visceral	200	0
PSMA	17-043	J	1	AR-/SYP-	100	0	0	0	0	Visceral	0	0		STEAP1	17-042	H	2	AR+/SYP-	20	20	40	20	160	Visceral	200	0
PSMA	17-043	J	2	AR-/SYP-	100	0	0	0	0	Visceral	0	0		STEAP1	17-042	H	3	AR+/SYP-	20	20	40	20	160	Visceral	200	0
PSMA	17-043	J	3	AR-/SYP-	100	0	0	0	0	Visceral	0	18		STEAP1	17-042	PP	1	AR+/SYP-	0	20	80	0	180	Bone	200	0
PSMA	17-057	J	1	AR+/SYP-	10	0	30	60	240	Visceral	200	18		STEAP1	17-042	PP	2	AR+/SYP-	0	20	80	0	180	Bone	200	0
PSMA	17-057	J	2	AR+/SYP-	20	0	30	50	210	Visceral	200	18		STEAP1	17-042	PP	3	AR+/SYP-	0	20	80	0	180	Bone	200	0
PSMA	17-057	J	3	AR+/SYP-	20	0	0	80	240	Visceral	200	30		STEAP1	17-043	I	1	AR-/SYP-	50	0	50	0	100	Visceral	3	0
PSMA	17-057	N	1	AR+/SYP+	10	0	0	90	270	Visceral	200	30		STEAP1	17-043	I	2	AR-/SYP-	70	0	30	0	60	Visceral	3	0
PSMA	17-057	N	2	AR+/SYP+	70	0	0	30	90	Visceral	200	30		STEAP1	17-043	II	1	AR-/SYP-	90	0	10	0	20	Bone	0	0
PSMA	17-057	N	3	AR+/SYP+	10	0	0	90	270	Visceral	200	0		STEAP1	17-043	J	1	AR-/SYP-	70	10	10	10	60	Visceral	0	0
PSMA	17-072	E	1	AR+/SYP-	100	0	0	0	0	Visceral	200	0		STEAP1	17-043	J	2	AR-/SYP-	20	0	60	20	180	Visceral	0	0
PSMA	17-072	H	1	AR+/SYP-	100	0	0	0	0	Visceral	103	0		STEAP1	17-043	J	3	AR-/SYP-	60	0	30	10	90	Visceral	0	18
PSMA	17-072	H	2	AR+/SYP-	70	30	0	0	30	Visceral	103	1		STEAP1	17-050	H	1	AR-/SYP-	100	0	0	0	0	Visceral	0	0
PSMA	17-081	M	1	AR+/SYP-	70	0	0	30	90	Visceral	123	1		STEAP1	17-050	JJ	1	AR+/SYP-	10	10	40	40	210	Bone	83	0
PSMA	17-081	M	2	AR+/SYP-	20	0	30	50	210	Visceral	123	1		STEAP1	17-050	JJ	2	AR+/SYP-	10	0	0	90	270	Bone	83	0
PSMA	17-081	M	3	AR+/SYP-	60	0	0	40	120	Visceral	123	4		STEAP1	17-057	J	1	AR+/SYP-	40	20	30	10	110	Visceral	200	18
PSMA	17-081	P	1	AR+/SYP-	60	0	0	40	120	Visceral	157	4		STEAP1	17-057	J	2	AR+/SYP-	40	30	30	0	90	Visceral	200	18
PSMA	17-081	P	2	AR+/SYP-	30	0	20	50	190	Visceral	157	4		STEAP1	17-057	J	3	AR+/SYP-	40	20	30	10	110	Visceral	200	30
PSMA	17-081	P	3	AR+/SYP-	40	0	30	30	150	Visceral	157	4		STEAP1	17-057	N	1	AR+/SYP+	40	0	60	0	120	Visceral	200	30
														STEAP1	17-057	N	2	AR+/SYP+	50	0	50	0	100	Visceral	200	30
														STEAP1	17-057	N	3	AR+/SYP+	50	20	30	0	80	Visceral	200	0
														STEAP1	17-072	E	1	AR+/SYP-	20	20	60	0	140	Visceral	200	0
														STEAP1	17-072	E	2	AR+/SYP-	30	10	60	0	130	Visceral	200	0
														STEAP1	17-072	H	1	AR+/SYP-	0	0	70	30	230	Visceral	103	0
														STEAP1	17-072	H	2	AR+/SYP-	0	0	30	70	270	Visceral	103	1
														STEAP1	17-072	H	3	AR+/SYP-	0	0	50	50	250	Visceral	103	1
														STEAP1	17-081	M	1	AR+/SYP-	70	30	0	0	30	Visceral	123	1
														STEAP1	17-081	M	2	AR+/SYP-	60	40	0	0	40	Visceral	123	1
														STEAP1	17-081	M	3	AR+/SYP-	30	70	0	0	70	Visceral	123	4
														STEAP1	17-081	P	1	AR+/SYP-	40	60	0	0	60	Visceral	157	4
														STEAP1	17-081	P	2	AR+/SYP-	20	80	0	0	80	Visceral	157	4
														STEAP1	17-081	P	3	AR+/SYP-	80	20	0	0	20	Visceral	157	4

## Sheet: Supplementary Figure 3
Supplementary Figure 3
3b
Untransduced T cells	711.268	19.8464	480.794	39.0525
Untransduced T cells + PMA/I	63995.5	67491	71140.2	66876.4
STEAP1-BB CAR T cells	557.618	19.8464	0	0
22Rv1 CGW	0	0	0	0
22Rv1 STEAP1-ko CGW	58.2586	192.702	250.32	19.8464
22Rv1 STEAP1-ko STEAP1-addback CGW	0	0	0	0
3c
	Untransduced T cells				STEAP1-BBz CAR T cells (short spacer)
22Rv1	-192.683	-143.902	563.415	1465.85	2417.07	2392.68	1587.81	1807.32
22Rv1 STEAP1 ko	490.244	1685.37	319.512	-143.902	1539.02	1514.63	2124.39	1880.49
22Rv1 STEAP1 ko + rescue	563.415	1197.56	1173.17	904.878	2417.07	3221.95	2685.37	2465.85
3d
	Untransduced T cells				STEAP1-BBz CAR T cells (Medium spacer)
22Rv1	-23.6967	23.6967	118.483	-47.3934	71.09	71.09	118.483	94.7867
22Rv1 STEAP1 ko	-71.09	-94.7867	-142.18	-165.877	213.27	47.3934	142.18	-1.64429e-13
22Rv1 STEAP1 ko + rescue	-1.6443e-13	426.54	213.27	663.507	379.147	331.754	379.147	331.754

[truncated: 12 more sheets: Supplementary Figure 4, Supplementary Figure 5, Supplementary Figure 6, Supplementary Figure 7, Supplementary Figure 10, Supplementary Figure 11, Supplementary Figure 12, Supplementary Figure 13, Supplementary Figure 14, Supplementary Figure 16, Supplemntary Figure 17, Supplemntary Figure 19]
